# Supplementary material for: The Regulatory Environment Surrounding Cannabis Medicines in the EU, the USA, and Australia
Source: Pharmaceutics. 2025 May 10;17(5):635. doi: 10.3390/pharmaceutics17050635 (PMC12115261; doi:10.3390/pharmaceutics17050635)
Supplement: Supplementary file 1 [file pharmaceutics-17-00635-s001.zip]

Archive with 7 entries (7 files):
- Table S1.pdf
- Table S2..xlsx
- Table S3 Revised.pdf
- Table S4..pdf
- Table S5.xlsx
- Table S6...xlsx
- Table S7...pdf
