# Supplementary material for: The Regulatory Environment Surrounding Cannabis Medicines in the EU, the USA, and Australia
Source: Pharmaceutics. 2025 May 10;17(5):635. doi: 10.3390/pharmaceutics17050635 (PMC12115261; doi:10.3390/pharmaceutics17050635)
Supplement: Supplementary file 1 [file pharmaceutics-17-00635-s001.zip › Table S2..xlsx]

## Sheet: Sheet1
EU	Product	Indication	Sponsor	Designation date
	Cannabidiol	Treatment of Dravet syndrome	Jazz Pharmaceuticals Ireland Limited	15 Oct 2014
	Cannabidiol	Treatment of perinatal asphyxia	Jazz Pharmaceuticals Ireland Limited	28 Jul 2015
	Cannabidiol	Prevention of graft-versus-host disease	Salzman Group Ltd	28 Apr 2016
	Cannabidiol	Treatment of graft-versus-host disease	Salzman Group Ltd	29 Aug 2016
	Cannabidiol	Treatment of Lennox-Gastaut syndrome	Jazz Pharmaceuticals Ireland Limited	20 Mar 2017
	Cannabidiol	Treatment of West syndrome	Jazz Pharmaceuticals Ireland Limited	16 Oct 2017
	Cannabidiol	Treatment of tuberous sclerosis	Jazz Pharmaceuticals Ireland Limited	17 Jan 2018
	Cannabidiol	Treatment of fragile X syndrome	QbD Flanders	24 Feb 2022
	Cannabidiol	Treatment of epilepsy with myoclonic-atonic seizures	Jazz Pharmaceuticals Ireland Limited	13 Apr 2022
	Cannabidiol	Treatment of epidermolysis bullosa	Tetra Bio-Pharma Europe Limited	16 May 2022
	Cannabidiol	Treatment of 22q11.2 deletion syndrome	QbD Flanders	10 Nov 2022
	Cannabidiol	Treatment of Leigh syndrome	Universitat Autònoma De Barcelona	25 Jul 2023
	Cannabidiol, dronabinol	Treatment of complex regional pain syndrome	Tetra Bio-Pharma Europe Limited	12 Nov 2021
	Delta-9-tetrahydrocannabinol and cannabidiol from extracts of the Cannabis sativa L. plant	Treatment of glioma	Jazz Pharmaceuticals Ireland Limited	17 Feb 2016
FDA
	Cannabidiol	Treatment of Angelman Syndrome	Radius Pharmaceuticals, Inc.	2022-02-09
	Cannabidiol	Treatment of Fragile X syndrome	Zynerba Pharmaceuticals, Inc.	2016-02-23
	Cannabidiol	Treatment of Graft versus Host Disease	Kalytera Therapeutics Israel, Ltd.	2016-11-29
	Cannabidiol	Treatment of tuberous sclerosis complex.	GW Research Ltd.	2016-04-19
	Cannabidiol	Treatment of glioma	Benuvia Therapeutics, LLC	2014-09-24
	Cannabidiol	Treatment of glioblastoma	Diverse Biotech, Inc.	2020-04-28
	Cannabidiol	Treatment of glioblastoma multiforme	Benuvia Therapeutics, LLC	2014-08-20
	Cannabidiol	Treatment of chromosome 15q11.2-13.1 duplication syndrome	Radius Pharmaceuticals, Inc	2022-02-10
	Cannabidiol	Treatment of infantile spasms	GW Research Ltd.	2016-06-13
	Cannabidiol	Treatment of Glioblastoma	Transpire Bio Inc.	2022-12-12
	Cannabidiol	Treatment of neonatal hypoxic ischemic encephalopathy	GW Pharma Ltd.	2015-04-22
	Cannabidiol	Treatment of infantile spasms	Radius Pharmaceuticals, Inc.	2015-07-23
	Cannabidiol	Prevention of ischemia/reperfusion Injury resulting from solid organ transplantation	Revive Therapeutics Ltd.	2018-11-05
	Cannabidiol	Treatment of Lennox-Gastaut syndrome	Insys Development Company, Inc.	2014-06-23
	Cannabidiol	Treatment of Dravet syndrome	GW Research Ltd.	2013-11-14
	Cannabidiol	Treatment of pediatric schizophrenia (pediatrics is defined as 0 through 16 years of age)	Benuvia Therapeutics, LLC	2014-11-17
	Cannabidiol	Treatment of Lennox-Gastaut syndrome	GW Research Ltd.	2014-02-27
	Cannabidiol	Treatment of Prader Willi Syndrome	Radius Pharmaceuticals, Inc.	2020-08-21
	Cannabidiol	Prevention of Graft versus Host Disease (GVHD).	Kalytera Therapeutics Israel, Ltd.	2015-07-14
	Cannabidiol	Treatment of Dravet syndrome	Insys Development Company, Inc	2014-07-01
	Cannabidiol	Treatment of childhood absence epilepsy	Radius Pharmaceuticals, Inc.	2019-08-15
	Cannabidiol	Treatment of Epidermolysis Bullosa	Tetra Bio-Pharma Inc.	2020-04-20
	Cannabidiol	Treatment of 22q.11.2 deletion syndrome	Zynerba Pharmaceuticals, Inc.	2020-09-16
	Cannabidiol	Treatment of autoimmune hepatitis	Revive Therapeutics Ltd.	2018-06-25
	Cannabidiol	Treatment of Dravet syndrome	AXIUM Pharmaceuticals, Inc.	2017-12-21
	Cannabidiol	Treatment of Angelman syndrome	Biom Therapeutics	2021-03-22
	Cannabidiol	Treatment of Lennox-Gastaut syndrome	AXIUM Pharmaceuticals, Inc.	2017-10-24
	Cannabidiol, delta-9-tetrahydrocannabinol	Treatment of glioblastoma multiforme	AXIUM Pharmaceuticals, Inc.	2018-01-08
	Cannabidiol acid methyl ester	Treatment of Prader-Willi Syndrome	EPM Group Inc.	2023-01-03
	Cannabidiol, delta-9-tetrahydrocannabinol	Treatment of amyotrophic lateral sclerosis	AXIUM Pharmaceuticals, Inc.	2018-03-15
	Cannabidiol covalently linked to temozlomide	Treatment of malignant glioma.	Diverse Biotech, Inc.	2020-08-14
	Cannabidiol	Treatment of epilepsy with myoclonic-atonic seizures	GW Research Ltd	2021-06-07
	Cannabidiol, delta-9-tetrahydrocannabinol	Treatment of Huntington's Disease	MMJ International Holdings	2019-01-29
	Cannabidiol, delta-9-tetrahydrocannabinol	Treatment of Epidermolysis Bullosa	Tetra Bio-Pharma Inc.	2020-04-14
	Cannabidiol, delta-9-tetrahydrocannabinol	Treatment of complex regional pain syndrome	PhytoPain Pharma Inc.	2018-03-07
	Cannabidiol, delta-9-tetrahydrocannabinol	Treatment of glioma.	GW Research Ltd.	2015-12-03
