# Supplementary material for: The Regulatory Environment Surrounding Cannabis Medicines in the EU, the USA, and Australia
Source: Pharmaceutics. 2025 May 10;17(5):635. doi: 10.3390/pharmaceutics17050635 (PMC12115261; doi:10.3390/pharmaceutics17050635)
Supplement: Supplementary file 1 [file pharmaceutics-17-00635-s001.zip › Table S5.xlsx]

## Sheet: Interest by Region
Search term: "CBD"
Category: Shopping
Country	CBD Interest by Region: (1/8/19 - 1/12/24)
TÃ¼rkiye	<1
Australia	100
New Zealand	55
France	34
United States	30
South Africa	30
United Kingdom	23
Kenya	23
United Arab Emirates	19
Switzerland	18
Canada	17
Germany	16
Ireland	14
Austria	14
Czechia	14
Slovakia	13
Belgium	12
Poland	9
Spain	9
Hungary	9
Netherlands	8
Japan	7
Singapore	7
South Korea	7
Portugal	7
Vietnam	6
Hong Kong	6
Sweden	5
Denmark	4
Greece	4
Italy	4
Norway	4
Romania	4
Mexico	4
Thailand	4
Malaysia	3
Indonesia	3
Pakistan	3
Taiwan	3
Philippines	3
Russia	2
Egypt	2
Colombia	2
Argentina	1
Ukraine	1
India	1
Brazil	1
St. Martin
Botswana
U.S. Virgin Islands
Jersey
St. Helena
RÃ©union
Zimbabwe
Martinique
Luxembourg
Sint Maarten
St. Kitts & Nevis
Liechtenstein
Gibraltar
St. BarthÃ©lemy
Guadeloupe
Guernsey
Antigua & Barbuda
Isle of Man
Cayman Islands
Andorra
Barbados
Aruba
Guam
Bermuda
Iceland
New Caledonia
Laos
Malta
French Guiana
Bahamas
Papua New Guinea
St. Lucia
Grenada
Belize
Latvia
Estonia
Trinidad & Tobago
Puerto Rico
Gambia
Lithuania
Slovenia
Madagascar
Eswatini
Palestine
Fiji
Cyprus
Benin
Cape Verde
Mongolia
China
Cambodia
Mauritania
Costa Rica
Afghanistan
Suriname
Jamaica
Brunei
Malawi
Bulgaria
Croatia
Ethiopia
Iraq
Macao
Togo
Cameroon
Albania
Haiti
Serbia
Nepal
Yemen
North Macedonia
Armenia
Namibia
Bangladesh
Myanmar (Burma)
Israel
Sri Lanka
Somalia
Panama
Maldives
Bahrain
Paraguay
Kosovo
Lebanon
Sudan
Libya
Guyana
Tunisia
Zambia
Ghana
Morocco
Moldova
CÃ´te dâ€™Ivoire
Dominican Republic
Georgia
Ecuador
Rwanda
Finland
Montenegro
Qatar
Cuba
Senegal
Uruguay
Angola
Algeria
Bosnia & Herzegovina
Kuwait
Mali
Venezuela
Honduras
Mozambique
Oman
Jordan
Nicaragua
Azerbaijan
Chile
Belarus
Mauritius
Kazakhstan
Nigeria
El Salvador
Syria
Guatemala
Peru
Bolivia
Tanzania
Kyrgyzstan
Saudi Arabia
Uganda
Uzbekistan
Congo - Kinshasa
Iran
Palau
Niue
North Korea
Dominica
British Indian Ocean Territory
Gabon
French Polynesia
Djibouti
Burkina Faso
Eritrea
Kiribati
Norfolk Island
Niger
Heard & McDonald Islands
Christmas Island
Caribbean Netherlands
South Georgia & South Sandwich Islands
Burundi
Svalbard & Jan Mayen
Solomon Islands
Sierra Leone
CuraÃ§ao
San Marino
Western Sahara
St. Pierre & Miquelon
Mayotte
South Sudan
SÃ£o TomÃ© & PrÃ­ncipe
Bhutan
Montserrat
French Southern Territories
Antarctica
American Samoa
Greenland
Seychelles
Bouvet Island
Turks & Caicos Islands
Chad
Falkland Islands (Islas Malvinas)
Equatorial Guinea
Tajikistan
Tokelau
Turkmenistan
Timor-Leste
Tonga
Northern Mariana Islands
Guinea-Bissau
Pitcairn Islands
Tuvalu
Faroe Islands
Central African Republic
Comoros
Cocos (Keeling) Islands
U.S. Outlying Islands
Marshall Islands
Micronesia
Cook Islands
Vatican City
St. Vincent & Grenadines
Lesotho
British Virgin Islands
Ã…land Islands
Anguilla
Vanuatu
Wallis & Futuna
Samoa
Guinea
Monaco
Liberia
Congo - Brazzaville
Nauru

## Sheet: Related Topics and Queries
CBD: (1/8/19 - 1/12/24, Worldwide)
Top Related Topics	Search Scale*		Top Related Queries	Search Scale*
Cannabidiol	100		cbd oil	100
Cigarette	6		cbd buy	64
CBD	5		cbd near me	31
Wholesaling	5		cbd oil buy	29
Oil	5		cbd flower	28
Electronic cigarette	4		cbd shop	28
Sydney CBD	4		where to buy cbd	27
Melbourne	4		best cbd	21
CBD cigarette	4		cbd cigarettes	19
Sydney	4		cbd wholesale	19
Gummy candy	4		cbd reviews	18
Industrial Hemp	2		cbd store	18
CBD gummies	2		cbd gummies	16
Tobacco Shop	2		cbd magasin	15
Cannabis	2		cbd oil where to buy	14
Melatonin	2		cbd shops	14
Brisbane City	2		cbd vape	13
Brisbane	2		edibles	12
Cbd	2		cbd online	12
Smoking	1		cbd edibles	11
Pain	1		cbd blÃ¼ten	11
Tobacco	1		amazon cbd	10
CBD Store	1		where can i buy cbd	10
The CBD Flower Shop	1		cbd melatonin	9
			fleur cbd	8
* Scoring the popularity of a topic/ query is on a relative scale where a value of 100 is the most commonly searched topic and a value of 50 is a topic searched half as often as the most popular term, and so on.
