# Supplementary material for: The Regulatory Environment Surrounding Cannabis Medicines in the EU, the USA, and Australia
Source: Pharmaceutics. 2025 May 10;17(5):635. doi: 10.3390/pharmaceutics17050635 (PMC12115261; doi:10.3390/pharmaceutics17050635)
Supplement: Supplementary file 1 [file pharmaceutics-17-00635-s001.zip › Table S6...xlsx]

## Sheet: Sheet1
Trial ID	Trial Title	Interventions	Mechanism of action	Indication	Organisations	Phase of Trial	Trial Results	Trial Status	Primary Drugs
700362687	A Randomized, Double-Blind, Placebo-Controlled Trial Using Cannabidiol and Palmitoylethanolamide for the Treatment of Painful Diabetic Peripheral Neuropathy of the Feet	CBD/PEA Subject will receive a 42-day supply of 10/50 mg CBD/PEA sublingual tablets to be taken 3 times a day for 42 days. Drug: CBD/PEA (A water-soluble sublingual tablet containing 10/50 mg of CBD/PEA.) Other Name: PGP-DPN-10/50 Placebo Control A placebo sublingual tablet to be taken three times a day for 42 days. Drug: Placebo (An inactive compound.)	5-HT1 serotonin receptor modulators, Cannabinoid receptor CB1 inverse agonists, Cannabinoid receptor CB2 inverse agonists, Transient receptor potential channel modulators	Diabetic neuropathies, Neuropathic pain, Peripheral neuropathies		Phase I/II		Not yet recruiting	Cannabidiol/palmitoylethanolamide
700358415	A Phase 1b Randomized, Double-Blind, Placebo Controlled, Crossover Study to Evaluate the Safety, Tolerability, and Efficacy of Two Doses of RLS103 (Inhaled Dry Powder Cannabidiol [CBD]) in a Clinical Model of Photosensitive Epilepsy	High dose RLS103 8 mg CBD inhaled dry powder Drug: High dose RLS103 (8 mg CBD inhaled powder) Placebo placebo inhaled dry powder Drug: placebo inhaled powder (placebo inhaled powder) Low dose RLS103 4 mg CBD inhaled dry powder (open label) Drug: Low dose RLS103 (4 mg CBD inhaled powder (open label))	5-HT1 serotonin receptor modulators, Antioxidants, Cannabinoid receptor CB1 inverse agonists, Cannabinoid receptor CB2 inverse agonists, Transient receptor potential channel modulators	Epilepsy	Receptor Life Sciences, Receptor Life Sciences	Phase I		Discontinued	Cannabidiol
700326664	Brain-Behavior Markers of Reward and Drug Effects in Young Adults	Placebo oral capsule Participants will receive a placebo at their first or second laboratory visit. Drug: Placebo oral capsule (A capsule that contains only dextrose filler administered during the first or second laboratory visit.) Other Name: Dextrose THC Participants will receive THC (7.5 mg) at their first or second laboratory visit. Drug: THC (A capsule that contains 7.5 mg of THC as well as …	Cannabinoid receptor CB1 agonists, Cannabinoid receptor CB2 agonists	Anorexia nervosa, Nausea and vomiting		Phase 0		Recruiting	Dronabinol
700349919	A Phase II/III, Randomised, Double-Blind Clinical Trial to Determine the Safety and Efficacy of IHL-42X in Subjects With Obstructive Sleep Apnoea Who Are Intolerant, Non-Compliant, or Naïve to Positive Airway Pressure	Phase 2 Investigational Product - IHL-42X Low dose IHL-42X (2.5 mg dronabinol + 125 mg acetazolamide), one capsule self-administered once daily every night approximately 1 hour prior to bed for 4 weeks. Drug: IHL-42X Low Dose (Softgel capsule) Other Name: Phase 2 Investigational Product - IHL-42X Low dose Phase 2 Investigational Product - IHL-42X High dose IHL-42X (5 mg dronabinol + 250 mg acetaz…	Cannabinoid receptor CB1 agonists, Cannabinoid receptor CB2 agonists, Carbonic anhydrase inhibitors	Sleep apnoea syndrome	Incannex Healthcare, Incannex Healthcare	Phase II/III		Not yet recruiting	Acetazolamide/dronabinol
700352430	Topical Cannabidiol (CBD) for the Treatment of Chemotherapy-Induced Peripheral Neuropathy: A Randomized Placebo-Controlled Pilot Trial	Arm I (cannabidiol, placebo) Patients apply cannabidiol cream topically to affected areas BID for 14 days. Patients then apply placebo cream topically to affected areas BID for 14 days. Drug: Cannabidiol (Applied topically) Other Name: CBD, CBD Oil, Epidiolex, GWP42003-P Drug: Placebo Administration (Applied topically) Other: Quality-of-Life Assessment (Ancillary studies) Other Name: Quality of L…	5-HT1 serotonin receptor modulators, Antioxidants, Cannabinoid receptor CB1 inverse agonists, Cannabinoid receptor CB2 inverse agonists, Transient receptor potential channel modulators	Peripheral neuropathies		Phase II		Completed	Cannabidiol
700373038	Cannabidiol (CBD) As A Pain Adjunct in Orthopedic Surgical Patients: A Randomized Control Trial	Epidiolex (cannabidiol) Patients randomized to the Epidiolex group will take 150mg of Epidiolex with food twice daily for 14 days beginning the day of surgery. Drug: Epidiolex (150mg of Epidiolex) Other Name: Cannabidiol Oral Solution Placebo Patients randomized to the placebo group will take 150mg of oral placebo solution with food for 14 days beginning the day of surgery. Drug: Placebo oral sol…	5-HT1 serotonin receptor modulators, Antioxidants, Cannabinoid receptor CB1 inverse agonists, Cannabinoid receptor CB2 inverse agonists, Transient receptor potential channel modulators	Postoperative pain		Phase I/II		Recruiting	Cannabidiol
700320145	A Phase 2a Placebo-controlled, Open-label, Single Center Study to Evaluate the Safety, Tolerability and Efficacy of Cannabidiol (CBD) as a Steroid-sparing Therapy in Chronic Spontaneous Urticaria (CSU) Patients	CBD At the end of the one month run-in period, all trial subjects will continue on individual Standard of case plus increasing doses of CBD during the first six weeks of the study. Dosage of CBD will start at 25 mg twice a day and will be increased once every 14 days, if no side effects are observed, to 50 mg twice a day, 100 mg twice a day and finally to 150 mg twice a day CBD respectively. Trea…	5-HT1 serotonin receptor modulators, Antioxidants, Cannabinoid receptor CB1 inverse agonists, Cannabinoid receptor CB2 inverse agonists, Transient receptor potential channel modulators	Urticaria	STERO Biotechs, STERO Biotechs	Phase II		Completed	Cannabidiol
700372277	Randomized, Double-Blind, Placebo-Controlled Cross-Over Study to Evaluate the Effects of Cannabidiol on Neurobehavioral and Function Outcomes in Sanfilippo Syndrome	Epidiolex (cannabidiol) Oral Epidiolex (cannabidiol) administered twice daily (BID) Week 1: 5 mg/kg/day BID Weeks 2-8: 10 mg/kg/day BID Weeks 9-16: 20 mg/kg/day BID 8-week washout; cross-over to placebo comparator starting on Week 24. Drug: Epidiolex (Epidiolex (cannabidiol) oral solution is a clear, colorless to yellow liquid containing cannabidiol at a concentration of 100 mg/mL. Inactive ingre…	5-HT1 serotonin receptor modulators, Antioxidants, Cannabinoid receptor CB1 inverse agonists, Cannabinoid receptor CB2 inverse agonists, Transient receptor potential channel modulators	Mucopolysaccharidosis III		Phase II/III		Not yet recruiting	Cannabidiol
700357617	Randomized Placebo-controlled Trial to Determine the Biological Signature of Cannabidiol as a Treatment for Social Anxiety Disorder (R61)	Cannabidiol 400mg Participants assigned to 200mg twice-daily (400mg/day) dose for 3 weeks. Drug: Cannabidiol (Oral Capsule Formulation of CBD dissolved in a self-emulsifying drug technology called nanodomains, encapsulated within 1-ml softgel capsules, with a CBD purity ≥98%. Imported from Ananda Scientific) Other Name: Nantheia (A1002N5S) Softgel Capsules Cannabidiol 800mg Participants assigned …	5-HT1 serotonin receptor modulators, Antioxidants, Cannabinoid receptor CB1 inverse agonists, Cannabinoid receptor CB2 inverse agonists, Transient receptor potential channel modulators	Social phobia	ANANDA Scientific	Phase II		Recruiting	Cannabidiol
700309747	A Phase 2a, Randomized, Double-blind, Placebo-controlled, Crossover, Multicenter Study to Evaluate the Safety, Tolerability and Efficacy of Cannabidiol (CBD) as a Steroid-sparing Therapy in Steroid-dependent Crohn's Disease Patients	Cannabidiol 300 mg Cannabidiol (synthetic form) Olive Oil Solution, 5% Drug: Cannabidiol , synthetic form (Cannabidiol ( synthetic form)) Drug: Placebo (Olive Oil Solution, 5%) Placebo Olive Oil Solution Drug: Placebo (Olive Oil Solution, 5%)	5-HT1 serotonin receptor modulators, Antioxidants, Cannabinoid receptor CB1 inverse agonists, Cannabinoid receptor CB2 inverse agonists, Transient receptor potential channel modulators	Crohn's disease	STERO Biotechs, STERO Biotechs	Phase II		Completed	Cannabidiol
700308369	Multicenter, Randomized, Double-blind, Placebo-controlled, Phase III Clinical Trial to Investigate the Efficacy and Safety of Dronabinol in the Improvement of ChemOthErapy-induced and Tumor-Related Symptoms in Patients With Locally Advanced or Metastatic Pancreatic Cancer During First-line Chemotherapy (DIsCOvER)	Dronabinol BX-1 contains 25 mg dronabinol/ml (2.5% delta-9-trans-tetrahydrocannabinol = THC), oral solution; three applications per day from 2.5 mg (3 x 1 droplet) up to 30 mg (3 x 12 droplets) Drug: Dronabinol in Oral Dosage Form (Titration period for 4 weeks: titration according to tolerability from 2.5 mg (3 x 1 droplet) up to 30 mg (3 x 12 droplets) per day; dose increased by 2.5 mg (3 x 1 dr…	Cannabinoid receptor CB1 agonists, Cannabinoid receptor CB2 agonists	Pancreatic cancer	Bionorica	Phase III		Active, no longer recruiting	Dronabinol
700370020	Clinical Study to Evaluate Cannabidiol Liver Enzyme Elevations and Drug Interactions	Cannabidiol (Part 1) Subjects in this arm will receive oral solution cannabidiol at a dosage of 2.5 mg/kg twice a day, for a total of 5 mg/kg cannabidiol daily for 28 days. Drug: Cannabidiol (Cannabidiol (Epidiolex) will be administered orally 2.5 mg/kg twice daily (5 mg/kg/day) for 28 days in Part 1 and for 9 days (morphine cohort) or 12 days (citalopram cohort) in Part 2.) Other Name: Epidiolex…	5-HT1 serotonin receptor modulators, Antioxidants, Cannabinoid receptor CB1 inverse agonists, Cannabinoid receptor CB2 inverse agonists, Opioid mu receptor agonists, Serotonin uptake inhibitors, Transient receptor potential channel modulators	Dravet syndrome, Lennox-Gastaut syndrome, Tuberous sclerosis		Phase I		Recruiting	Cannabidiol, Citalopram, Morphine
700311728	A Phase 2, Multicenter, Double-Blind, Randomized, Placebo-Controlled, Trial of the Safety and Efficacy of IGC-AD1 on Agitation in Participants With Dementia Due to Alzheimer's Disease	IGC-AD1 is an oral liquid formulation administered twice daily for six weeks with no placebo run-in and titration to full dose over two days. Active Comparator: IGC-AD1Active IGC-AD1 Active Treatment THC plus another API plus excipients. Drug: Agitation management in Alzheimer's disease (IGC-AD1-Active) (A non-sterile solution for oral administration.) Other Name: Active Study Drug, Study Drug, A…	Antioxidants, Antioxidants, Cannabinoid receptor CB1 modulators, Cannabinoid receptor CB1 modulators, Cannabinoid receptor CB2 modulators, Cannabinoid receptor CB2 modulators, G protein-coupled receptor modulators, G protein-coupled receptor modulators	Alzheimer's disease, Dementia	India Globalization Capital, India Globalization Capital	Phase II	Interim data from a phase II trial of IGC AD1 demonstrated a clinical and statistically significant reduction in agitation compared to placebo in patients with Alzheimer’s disease. Based on interim data, patients taking IGC AD1, on average, experienced a more significant reduction in agitation scores compared to those on placebo, and the positive effects were observed as early as week two of the …	Recruiting	Melatonin/tetrahydrocannabinol, Melatonin/tetrahydrocannabinol
700333669	Effects of Cannabidiol (CBD) Oral Solution in Patients Undergoing Bilateral Total Knee Arthroplasty: a Randomized, Controlled, Parallel, Triple Blind, Pilot Study	400mg cannabidiol Drug: cannabidiol (Epidiolex (cannabidiol) oral solution) Other Name: Epidiolex 800mg cannabidiol Drug: cannabidiol (Epidiolex (cannabidiol) oral solution) Other Name: Epidiolex Ora-sweet SF Other: Ora-sweet SF (Ora-sweet SF placebo)	5-HT1 serotonin receptor modulators, Antioxidants, Cannabinoid receptor CB1 inverse agonists, Cannabinoid receptor CB2 inverse agonists, Transient receptor potential channel modulators	Postoperative pain		Phase IV		Recruiting	Cannabidiol
700355549	Impact of CardiolRxTM on Recurrent Pericarditis An Open Label Pilot Study (MAvERIC-Pilot Study)	CardiolRx pharmaceutically produced Cannabidiol Drug: CardiolRx (Pharmaceutically produced Cannabidiol)	5-HT1 serotonin receptor modulators, Antioxidants, Cannabinoid receptor CB1 inverse agonists, Cannabinoid receptor CB2 inverse agonists, Transient receptor potential channel modulators	Pericarditis	Cardiol Therapeutics, Cardiol Therapeutics	Phase II		Active, no longer recruiting	Cannabidiol
700339234	Proof of Efficacy, Maintenance of Efficacy, Long-term Safety and Investigation of the Potential for Dependence and Abuse and the Effect of Abrupt Drug Withdrawal of VER-01 in the Treatment of Patients With Chronic Non-specific Low Back Pain	VER-01 VER-01 is administered orally (b.i.d.) using a dosing syringe. One unit corresponds to 2.5 mg THC. The optimal dose is titrated on a patient-by-patient basis. The maximum daily dose should not exceed 13 dose units (32.5 mg THC). Drug: VER-01 (standardised cannabis extract (containing 21 mg THC per gram drug product)) Placebo The Placebo is administered orally (b.i.d.) using a dosing syring…	Cannabinoid receptor CB1 agonists, Cannabinoid receptor CB2 agonists	Back pain	Vertanical, Vertanical	Phase III		Completed	Dronabinol
700260919	A Double-blind, Randomized, Placebo-controlled Study to Investigate the Efficacy and Safety of Cannabidiol (GWP42003-P, CBD) as Add-on Therapy in Patients With Tuberous Sclerosis Complex Who Experience Inadequately-controlled Seizures	25 mg/kg/day GWP42003-P 100 mg/mL GWP42003-P oral solution taken twice daily (morning and evening). Drug: GWP42003-P (Yellow oily solution containing cannabidiol dissolved in the excipients sesame oil and anhydrous ethanol with added sweetener (sucralose) and strawberry flavoring.) Other Name: Cannabidiol, CBD 50 mg/kg/day GWP42003-P 100 mg/mL GWP42003-P oral solution taken twice daily (morning a…	5-HT1 serotonin receptor modulators, Antioxidants, Cannabinoid receptor CB1 inverse agonists, Cannabinoid receptor CB2 inverse agonists, Transient receptor potential channel modulators	Generalised seizures, Seizures, Tuberous sclerosis	Greenwich Biosciences, GW Pharmaceuticals, GW Pharmaceuticals, GW Research, GW Research, Jazz Pharmaceuticals Inc, Jazz Pharmaceuticals plc	Phase III	Second interim analysis results from open label extension of a phase III trial, for the treatment of patients (n=199) with seizures associated with tuberous sclerosis complex, demonstrated that the cannabidiol was well tolerated in mean (SD) modal dose of 28 (9) mg/kg/day. Reported AE incidence were 94%; serious AE incidence were 26%; 8% patients discontinued due to AE(s). Most common AEs were di…	Completed	Cannabidiol
700358574	Multicentre, Randomized, Open-label Study to Prove an Additional Benefit of the Full-spectrum Cannabis Extract VER-01 Over Opioids in the Treatment of Patients With Chronic Non-specific Low Back Pain	Test intervention: VER-01 VER-01 will be administered twice daily to patients randomized to treatment arm VER-01. Drug: VER-01 (Standardized oleoresin of Cannabis sativa L. folium cum flore, THC-chemotype (cannabis leaves and - flowers), corresponding to 21 mg (-)-trans-Δ9-Tetra-hydrocannabinol (THC) per gram drug product) Other Name: trans-Δ9-Tetra-hydrocannabinol (THC) Comparative intervention:…	Adrenergic uptake inhibitors, Adrenergic uptake inhibitors, Cannabinoid receptor CB1 agonists, Cannabinoid receptor CB2 agonists, Nociceptin receptor agonists, Opioid delta receptor agonists, Opioid delta receptor agonists, Opioid kappa receptor agonists, Opioid kappa receptor antagonists, Opioid mu receptor agonists, Opioid mu receptor agonists, Opioid mu receptor agonists, Opioid mu receptor ag…	Back pain	Vertanical, Vertanical	Phase III		Recruiting	Dronabinol
700325650	An Open-label, Single-arm Study to Assess the Safety, Pharmacokinetics, and Efficacy of Adjunctive Cannabidiol Oral Solution (GWP42003-P) in Participants With Tuberous Sclerosis Complex (Age 1 Month to &#60; 2 Years of Age), Dravet Syndrome (1 Year to &#60; 2 Years of Age), or Lennox-Gastaut Syndrome (1 Year to &#60; 2 Years of Age) Who Experience Inadequately-controlled Seizures	GWP42003-P The 52-week treatment period includes a fixed 2-week titration schedule followed by flexible dose optimization. Day 1: 5 mg/kg/day (2.5 mg/kg twice daily (b.i.d.)) Day 8: 10 mg/kg/day (5 mg/kg b.i.d.) Day 15 to Week 52: Flexible dosing based on the participant's observed efficacy, safety, and tolerability per the investigator's clinical judgement. Up to a maximum of 20 mg/kg/day (10 mg…	5-HT1 serotonin receptor modulators, Antioxidants, Cannabinoid receptor CB1 inverse agonists, Cannabinoid receptor CB2 inverse agonists, Transient receptor potential channel modulators	Epilepsy, Seizures, Tuberous sclerosis	GW Research, GW Research	Phase III		Recruiting	Cannabidiol
700307275	Neural Mechanisms of Cannabinoid-impaired Decision-Making in Emerging Adults	Excitatory TMS Individuals assigned to this group will receive excitatory (real and sham) TMS in combination with 0, 10, and 30mg THC. Device: Placebo TMS Sham (Individuals will receive placebo dose and sham TMS.) Other Name: Placebo, Sham TMS Drug: Marinol 10Mg Capsule TMS Sham (Individuals will receive 10mg dose and sham TMS.) Other Name: 10mg THC, Sham TMS Drug: Marinol 30Mg Capsule TMS Sham (…	Cannabinoid receptor CB1 agonists, Cannabinoid receptor CB2 agonists	Behavioural disorders, Substance-related disorders		Phase 0		Completed	Dronabinol
700353478	A Phase 1b/2a Randomized, Double-Blind, Placebo Controlled, Parallel Study to Evaluate the Safety, Tolerability, and Efficacy of Two Doses of RLS103 (CBD Technosphere Inhalation Powder) in Subjects With Acute Anxiety Within Social Anxiety Disorder (SAD)	Low dose RLS103 3 mg CBD inhaled dry powder Drug: Low dose RLS103 (3 mg CBD inhaled powder administered before public speaking challenge) High dose RLS103 6 mg CBD inhaled dry powder Drug: High dose RLS103 (6 mg CBD inhaled powder administered before public speaking challenge) placebo placebo inhaled dry powder Drug: placebo inhaled dry powder (placebo inhaled powder administered before public sp…	5-HT1 serotonin receptor modulators, Antioxidants, Cannabinoid receptor CB1 inverse agonists, Cannabinoid receptor CB2 inverse agonists, Transient receptor potential channel modulators	Anxiety, Social phobia	Receptor Life Sciences, Receptor Life Sciences	Phase I/II		Withdrawn prior to enrolment	Cannabidiol
700366895	Cannabinoid Liquid Medication Intervention Trial (CALM-IT)	CBD Participants randomized to the CBD arm will be titrated up to a maximum dose of 800 mg/day Drug: CBD (Participants in this arm will receive CBD for 8 weeks during the first treatment period. They will then receive a two-week single-blind placebo washout before moving into the second 8-week treatment period, during which they will receive the opposite study treatment than the one given in the …	Cannabinoid receptor modulators	Alzheimer's disease		Phase II		Recruiting	GW 541
700364139	A Randomised Four-Period Cross-Over Phase I Study to Assess Bioavailability, Bioequivalence and Tolerability of IHL-42X Compared to the Reference Drugs in Healthy Volunteers	Investigational Product Arm C-IHL42X Fasted IHL-42X (5 mg dronabinol, 250 mg acetazolamide), one capsule administered on an empty stomach once only in the study period Drug: IHL42X (IHL-42X consists of acetazolamide and dronabinol.) Other Name: IHL-42X Investigational Product Arm D-IHL42X Fed IHL-42X (5 mg dronabinol, 250 mg acetazolamide), one capsule administered after food once only in the stu…	Cannabinoid receptor CB1 agonists, Cannabinoid receptor CB1 agonists, Cannabinoid receptor CB2 agonists, Cannabinoid receptor CB2 agonists, Carbonic anhydrase inhibitors, Carbonic anhydrase inhibitors	Sleep apnoea syndrome	Incannex Healthcare, Incannex Healthcare	Phase I		Recruiting	Acetazolamide/dronabinol
700331904	Medical Cannabis for fibromyalgia - The CANNFIB trialProtocol for a randomized, double-blind, placebo-controlled, parallel group,single-center trial	Cannabidiol Participants will start with 10 mg of cannabidiol daily and the dose will be escalated every third day until the maximum dosage of 50 mg is reached (after two weeks). The participants be on the 50 mg dosage of cannabidiol for 24 weeks. Drug: Cannabidiol (Participants will start with 10 mg of cannabidiol daily and the dose will be escalated every third day until the maximum dosage of 5…	5-HT1 serotonin receptor modulators, Antioxidants, Cannabinoid receptor CB1 inverse agonists, Cannabinoid receptor CB2 inverse agonists, Transient receptor potential channel modulators	Fibromyalgia, Pain		Phase II		Completed	Cannabidiol
700370808	Cannabidiol for Postoperative Opioid Reduction in Primary Total Knee Arthroplasty - a Randomized, Two by Two Factorial, Double-blind, Placebo-controlled Clinical Trial	Pre - and post-operative CBD Participants will take 300 milligrams (mg)/day on days 1-36 (150mg twice a day [b.i.d.]) Drug: Epidiolex oral solution (Participants assigned to CBD will take the medication one hour before or two hours after eating a meal. If participants can't tolerate the full-strength dose, the participant can decrease the dosing to 0.75 milliliter twice a day. If this is still no…	5-HT1 serotonin receptor modulators, Antioxidants, Cannabinoid receptor CB1 inverse agonists, Cannabinoid receptor CB2 inverse agonists, Transient receptor potential channel modulators	Opioid-related disorders, Postoperative pain		Phase II		Recruiting	Cannabidiol
700355258	Observational, Prospective, Multicenter Study of Epidyolex® (Cannabidiol CBD 100 mg/ml) Oral Solution as Adjunctive Treatment for Seizures Associated With Lennox-Gastaut Syndrome (LGS) and Dravet Syndrome (DS)	Lennox Gastaut and Dravet Syndrome Participants aged 6-17 years of age diagnosed with LGS and DS. Drug: Epidiolex 100 mg/mL Oral Solution (As prescribed in routine clinical practice in Italy.)	5-HT1 serotonin receptor modulators, Antioxidants, Cannabinoid receptor CB1 inverse agonists, Cannabinoid receptor CB2 inverse agonists, Transient receptor potential channel modulators	Dravet syndrome, Lennox-Gastaut syndrome	Jazz Pharmaceuticals Inc, Jazz Pharmaceuticals Inc	Phase IV		Not yet recruiting	Cannabidiol
700360211	A Pilot Study to Evaluate the Benefits of Phytocannabinoids for the Treatment of Chronic Chemotherapy-Induced Peripheral Neuropathy	Arm I (CBD) Patients receive CBD PO on study. Drug: Cannabidiol (Given PO) Other Name: CBD, CBD Oil, Epidiolex, GWP42003-P Other: Questionnaire Administration (Ancillary studies) Arm II (CBD + THC) Patients receive CBD PO + THC PO on study. Drug: Cannabidiol (Given PO) Other Name: CBD, CBD Oil, Epidiolex, GWP42003-P Drug: Delta-8-Tetrahydrocannabinol (Given PO) Other Name: .DELTA.8-TETRAHYDROCANN…	5-HT1 serotonin receptor modulators, Antioxidants, Cannabinoid receptor CB1 inverse agonists, Cannabinoid receptor CB2 inverse agonists, Transient receptor potential channel modulators	Chemotherapy-induced damage, Peripheral neuropathies		Phase 0		Not yet recruiting	Cannabidiol, Delta-8-THC
700364315	A Phase 4, Interventional, Multicenter, Open-Label, Single-Arm Study to Assess Behavioral and Other Co-occurring Outcomes Following Treatment With EPID(I/Y)OLEX as Add-on Therapy in Participants (Aged 1 to 65 Years Old) With Seizures Associated With Tuberous Sclerosis Complex	Cannabidiol Oral Solution Participants who will receive the Cannabidiol Oral Solution (CBD-OS) titrated up to a dose of 12.5 mg/kg administered twice daily for a total dose of up to 25 mg/kg/day for 26 consecutive weeks. Participants will have the option to continue receiving the CBD-OS for an additional 26 weeks, for a total of 52 weeks. Drug: Cannabidiol Oral Solution [Epidiolex] (100 mg/ml Can…	5-HT1 serotonin receptor modulators, Antioxidants, Cannabinoid receptor CB1 inverse agonists, Cannabinoid receptor CB2 inverse agonists, Transient receptor potential channel modulators	Seizures, Tuberous sclerosis	Jazz Pharmaceuticals Inc, Jazz Pharmaceuticals Inc	Phase IV		Recruiting	Cannabidiol
700364033	A Randomized, Double-blind, Placebo-controlled Phase III Clinical Study Evaluating the Efficacy and Safety of CBD TPM Capsules in Adults for Use in the Reduction of Insomnia Severity	150mg CBD Nightly dose of two 75mg CBD capsules Drug: Cannabidiol (Nightly capsules prior to bed containing 0mg (placebo), 75mg cannabidiol or 150mg cannabidiol) 75mg CBD Nightly dose of one 75mg CBD capsule and one placebo capsule Drug: Cannabidiol (Nightly capsules prior to bed containing 0mg (placebo), 75mg cannabidiol or 150mg cannabidiol) Placebo Nightly dose of two placebo capsules Drug: Ca…	5-HT1 serotonin receptor modulators, Antioxidants, Cannabinoid receptor CB1 inverse agonists, Cannabinoid receptor CB2 inverse agonists, Transient receptor potential channel modulators	Insomnia	Avecho Biotechnology, Avecho Biotechnology	Phase III		Not yet recruiting	Cannabidiol
700315758	A Randomized, Double-Blind, Sparing-effect Placebo Controlled, With Cross-over Study to Evaluate the Safety, Tolerability and Efficacy of SCI-210 in Children With Autism Spectrum Disorder (ASD)	SCI-210 Oral CBD oil plus pills of CannAmide (palmitoylethanolamide (PEA) 400 mg twice daily Drug: SCI-210 (Oral CBD oil plus pills of CannAmide (palmitoylethanolamide (PEA) 400 mg twice daily) CBD oil CBD- active CBD oil with twice daily and CannAmide Placebo pills matched in appearance and taste to CannAmide active pill. Drug: Oral CBD oil (CBD- active CBD oil with twice daily CannAmide Placebo…	5-HT1 serotonin receptor modulators, 5-HT1 serotonin receptor modulators, Antioxidants, Cannabinoid receptor CB1 inverse agonists, Cannabinoid receptor CB1 inverse agonists, Cannabinoid receptor CB2 inverse agonists, Cannabinoid receptor CB2 inverse agonists, Transient receptor potential channel modulators, Transient receptor potential channel modulators	Pervasive child development disorders	SciSparc, SciSparc	Phase III		Recruiting	Cannabidiol/palmitoylethanolamide
700338314	Cannabidiol for Treating PTSD Symptoms and Neurocognitive Impairment in PTSD and PTSD Comorbid With TBI: A Placebo-controlled RCT With Neural-circuit Centered Precision Medicine Prediction of Response.	Cannabidiol Group 1 40 participants will be titrated to a maximum dose of oral cannabidiol 800 mg daily over 2 weeks for a total of 8 weeks treatment. Drug: Cannabidiol (The drug product to be used in this study is an oral formulation of CBD) Other Name: NANTHEIA™, A1002N5S Cannabidiol Group 2 40 participants will be titrated to a maximum dose of oral cannabidiol 400 mg daily over 2 weeks for a t…	5-HT1 serotonin receptor modulators, Antioxidants, Cannabinoid receptor CB1 inverse agonists, Cannabinoid receptor CB2 inverse agonists, Transient receptor potential channel modulators	Post-traumatic stress disorders, Traumatic brain injuries	ANANDA Scientific	Phase II		Recruiting	Cannabidiol
700324740	Pharmacokinetics and side effects for tetrahydrocannabinol and cannabidiol (Sativex) among patients with chronic kidney disease and patients on dialysis	INN-Proposed INN: Delta-9-tetrahydrocannabinol Investigational Medicinal Product Trade Name: Sativex Name of the Marketing Authorisation Holder: GW Pharma (International) B.V., represented by Almirall ApS Country which granted the Marketing Authorisation: Denmark Pharmaceutical Form: Oromucosal spray IMP Routes of Administration: Oromucosal use Active Substance CAS number: 13956-29-1 Active Subst…	5-HT1 serotonin receptor modulators, Antioxidants, Cannabinoid receptor agonists, Cannabinoid receptor CB1 inverse agonists, Cannabinoid receptor CB2 inverse agonists, Transient receptor potential channel modulators	Cancer pain, Glioblastoma, Muscle spasticity, Neuropathic pain, Post-traumatic stress disorders		Phase I/II		Completed	Nabiximols
700340536	An Open-Label Trial of Epidiolex in the Treatment of Obsessive Compulsive Disorder and Related Disorders: Proof of Concept Study	Epidiolex Epidiolex (2.5 mg/kg twice daily for one week) followed by Epidiolex (5mg/kg twice daily for two weeks) Drug: Cannabidiol (Epidiolex oral solution (2.5 mg/kg and 5 mg/kg)) Other Name: Epidiolex	5-HT1 serotonin receptor modulators, Antioxidants, Cannabinoid receptor CB1 inverse agonists, Cannabinoid receptor CB2 inverse agonists, Transient receptor potential channel modulators	Obsessive-compulsive disorders		Phase II		Recruiting	Cannabidiol
700371816	Phase III clinical trial of Cannabidiol	Cannabidiol	5-HT1 serotonin receptor modulators, Antioxidants, Cannabinoid receptor CB1 inverse agonists, Cannabinoid receptor CB2 inverse agonists, Transient receptor potential channel modulators	Social phobia	EmpowerPharm	Phase III		Planning	Cannabidiol
700308383	PAIN: A Project Assessing the Impact of a Novel Cannabinoid Product	Cannabidiol Treatment Arm High-CBD sublingual product administered three times daily for 6 weeks Drug: Cannabidiol (High-CBD, low-THC sublingual product formulated in palm oil) Other Name: CBD Placebo Treatment Arm Placebo sublingual product administered three times daily for 6 weeks Drug: Placebo (Placebo sublingual product formulated in palm oil)	5-HT1 serotonin receptor modulators, Antioxidants, Cannabinoid receptor CB1 inverse agonists, Cannabinoid receptor CB2 inverse agonists, Transient receptor potential channel modulators	Pain		Phase II		Not yet recruiting	Cannabidiol
700370345	Pragmatic Trial of Cannabidiol to Improve Chronic Pain Symptoms Among Veterans	Placebo Drug: Placebo (Participant will take placebo days 1-28 during study treatment. Given the pragmatic design, participants will be instructed to take the study drug whenever participants wish, with suggested starting dosing of 0.2 milliliter (mL) in the morning and 0.2mL in the evening (up to 1.2mL per day).) Cannabidiol Drug: Cannabidiol (Participant will take Epidiolex days 1-28 during stu…	5-HT1 serotonin receptor modulators, Antioxidants, Cannabinoid receptor CB1 inverse agonists, Cannabinoid receptor CB2 inverse agonists, Transient receptor potential channel modulators	Pain		Phase II		Recruiting	Cannabidiol
700358373	A Randomized, Double-Blind, Parallel Group, Placebo-Controlled Study, Evaluating the Efficacy, Safety, and Tolerability of Cannabidiol Oral Solution in Subjects With Social Anxiety Disorder	Cannabidiol (CBD) Oral Solution 300 mg/day Drug: Cannabidiol oral solution (CBD 150 mg BID) Cannabidiol (CBD) Oral Solution 600 mg/day Drug: Cannabidiol oral solution (CBD 300 mg BID) Placebo Oral Solution Drug: Placebo (Placebo BID)	5-HT1 serotonin receptor modulators, Antioxidants, Cannabinoid receptor CB1 inverse agonists, Cannabinoid receptor CB2 inverse agonists, Transient receptor potential channel modulators	Social phobia	EmpowerPharm, EmpowerPharm	Phase II		Active, no longer recruiting	Cannabidiol
700368612	Observational Pregnancy Surveillance Program of Patients Exposed to Epidiolex/Epidyolex During Pregnancy to Assess the Risk of Pregnancy and Maternal Complications and Other Events of Interest on the Developing Fetus, Neonate, and Infant	Prospective Pregnancy Participants who were exposed to at least one dose of Epidiolex/Epidyolex in routine practice during the 13 days prior to last menstrual period (LMP) or at any time during their pregnancy and is pregnant at the time of study enrollment. Drug: Epidiolex (Oral solution) Other Name: Epidyolex, Cannabidiol Retrospective Pregnancy Participants who were exposed to at least one dos…	5-HT1 serotonin receptor modulators, Antioxidants, Cannabinoid receptor CB1 inverse agonists, Cannabinoid receptor CB2 inverse agonists, Transient receptor potential channel modulators	Pervasive child development disorders	Jazz Pharmaceuticals Inc, Jazz Pharmaceuticals Inc	Phase IV		Recruiting	Cannabidiol
700328756	Cannabidiol Pharmacotherapy for Co-occurring Opioid Use Disorder and Chronic Pain	CBD 400mg CBD 400 mg Drug: 400mg Cannabidiol (Participants will receive 400mg) Other Name: CBD CBD 800mg CBD 800mg Drug: 800mg Cannabidiol (Participants will receive 800mg) Other Name: CBD CBD 1200mg CBD 1200mg Drug: 1200mg Cannabidiol (Participants will receive 1200mg) Other Name: CBD Saline saline Drug: Saline (Participants will receive saline) Other Name: placebo	5-HT1 serotonin receptor modulators, Antioxidants, Cannabinoid receptor CB1 inverse agonists, Cannabinoid receptor CB2 inverse agonists, Transient receptor potential channel modulators	Opioid-related disorders, Pain		Phase 0		Recruiting	Cannabidiol
700342773	A Long-term Safety Study to Assess the Potential for Chronic Liver Injury in Participants Treated With Epidiolex (Cannabidiol) Oral Solution	Cannabidiol Cannabidiol solution 100 milligrams per milliliter (mg/mL) will be administered orally at a dose level of 5 mg/kg/day for 1 week, then increase to 10 mg/kg/day by the participant or their caregiver twice each day (morning and evening). Drug: Cannabidiol (Oral Cannabidiol solution 100 mg/mL) Other Name: Epidiolex	5-HT1 serotonin receptor modulators, Antioxidants, Cannabinoid receptor CB1 inverse agonists, Cannabinoid receptor CB2 inverse agonists, Transient receptor potential channel modulators	Dravet syndrome, Lennox-Gastaut syndrome, Tuberous sclerosis	GW Research, GW Research, Jazz Pharmaceuticals Inc, Jazz Pharmaceuticals Inc	Phase IV		Recruiting	Cannabidiol
700351273	Dronabinol for the Treatment of Postoperative Pain After Arthroscopic Surgery: a Pilot Randomized Trial	Dronabinol Patients will received dronabinol (5mg) twice a day for 7 days in addition to standard pain medication protocol after arthroscopic knee surgery Drug: Dronabinol (5mg 2x daily for 7 days) Other Name: Marinol Placebo Patients will received placebo twice a day for 7 days in addition to standard pain medication protocol after arthroscopic knee surgery Drug: Placebo (1 caplet 2x daily for 7…	Cannabinoid receptor CB1 agonists, Cannabinoid receptor CB2 agonists	Postoperative pain		Phase III		Recruiting	Dronabinol
700336860	The Role of Cannabidiol in Regulating Meal Time Anxiety in Anorexia Nervous: Safety, Tolerability and Pharmacokinetics	Cannabidiol (CBD) Days 1 to 7: Patients will receive CBD 2.5 mg/kg in divided doses BID for 7 days. Days 8 to 14: Patients will receive an increase dose of 7.5 mg/kg of CBD in divided doses. Days 15 to 21: Patients will receive an increased dose of 12.5 mg/kg CBD, in divided doses. If patients experience dose limiting side-effects, they ill be maintained on the lowest tolerated dose. Drug: Cannab…	5-HT1 serotonin receptor modulators, Antioxidants, Cannabinoid receptor CB1 inverse agonists, Cannabinoid receptor CB2 inverse agonists, Transient receptor potential channel modulators	Anorexia nervosa		Phase 0		Recruiting	Cannabidiol
700333152	Efficacy of Epidiolex in Patients With Electrical Status Epilepticus of Sleep (ESES)	IP Epidiolex (Cannabidiol) is a colorless to yellow solution in a 100mL vial that is to be administered with a 5mL syringe.The starting dosage is 2.5 mg/kg twice daily, or 5 mg/kg/day. After one week, the dosage can be increased to a maintenance dosage of 5mg/kg twice daily, or 10 mg/kg/day. Patients who are tolerating Epidiolex at 10mg/kg per day and require further reduction of seizures may ben…	5-HT1 serotonin receptor modulators, Antioxidants, Cannabinoid receptor CB1 inverse agonists, Cannabinoid receptor CB2 inverse agonists, Transient receptor potential channel modulators	Epilepsy, Status epilepticus	Greenwich Biosciences, Jazz Pharmaceuticals Inc	Phase I		Recruiting	Cannabidiol
700362598	Long-term Follow-up of a Multicentre, Non-interventional, Prospective Cohort of Participants Prescribed Epidyolex in France in a Real-life Setting	Epidyolex Participants will receive Epidyolex in accordance with their routine clinical practice as prescribed by their physician. Drug: Epidiolex (Administered as an oral solution) Other Name: Cannabidiol, Epidyolex	5-HT1 serotonin receptor modulators, Antioxidants, Cannabinoid receptor CB1 inverse agonists, Cannabinoid receptor CB2 inverse agonists, Transient receptor potential channel modulators	Epilepsy	Jazz Pharmaceuticals Inc, Jazz Pharmaceuticals Inc	Phase IV		Recruiting	Cannabidiol
700251101	Effects of a Cannabis Extract as Anaesthetic Premedication on Postoperative Pain, Nausea-vomiting and Perioperative Anxiety	Cannabis oil high dose Single-dose, before anesthetic induction: 21.6 mg tetrahydrocannabinol + 20 mg cannabidiol, Sub-linguistic Drug: Tetrahydrocannabinol (1:1 THC to CBD standardized extract from cannabis plant) Other Name: Cannabis oil Cannabis oil low dose Single-dose, before anesthetic induction: 10.8 mg tetrahydrocannabinol + 10 mg cannabidiol, Sub-linguistic. Drug: Tetrahydrocannabinol (1…	5-HT1 serotonin receptor modulators, Antioxidants, Cannabinoid receptor agonists, Cannabinoid receptor CB1 inverse agonists, Cannabinoid receptor CB2 inverse agonists, Cyclo-oxygenase 2 inhibitors, Cytochrome P 450 enzyme system inhibitors, GABA A receptor agonists, Prostaglandin receptor antagonists, Transient receptor potential channel modulators	Anxiety, Nausea and vomiting, Postoperative pain	Jazz Pharmaceuticals Inc, Jazz Pharmaceuticals Inc	Phase II/III		Recruiting	Nabiximols
700331746	A Randomized, Double-Blind, Placebo-Controlled, Multiple-Center, Efficacy and Safety Study of ZYN002 Administered as a Transdermal Gel to Children, Adolescents and Young Adults With Fragile X Syndrome - RECONNECT	ZYN002 - transdermal gel Pharmaceutically manufactured. Cannabidiol is formulated as a clear gel for transdermal delivery. Drug: ZYN002 - transdermal gel (Pharmaceutically manufactured cannabidiol formulated as a clear gel that can be applied to the skin (transdermal delivery)) Other Name: cannabidiol formulated as a clear gel that can be applied to the skin (transdermal delivery) Placebo transde…	5-HT1 serotonin receptor modulators, Antioxidants, Cannabinoid receptor CB1 inverse agonists, Cannabinoid receptor CB2 inverse agonists, Transient receptor potential channel modulators	Fragile X syndrome	Harmony Biosciences, Zynerba Pharmaceuticals, Zynerba Pharmaceuticals	Phase III		Recruiting	Cannabidiol
700358216	A Randomised Controlled Phase II Trial of Temozolomide With or Without Cannabinoids in Patients With Recurrent Glioblastoma	Standard Temozolomide with Nabiximols Temozolomide 150mg/m2 for cycle 1, increasing to 200mg/m2 for subsequent cycles, once daily for days 1-5, orally, at the start of each 28 day cycle, up to a maximum of 6 cycles. Nabiximols up to 12 oromucosal sprays per day up to a maximum of 6 cycles; self titrated over days 1-14 in cycle 1. Drug: Nabiximols (Oromucosal spray) Other Name: Sativex Drug: Temoz…	5-HT1 serotonin receptor modulators, Alkylating agents, Antioxidants, Cannabinoid receptor agonists, Cannabinoid receptor CB1 inverse agonists, Cannabinoid receptor CB2 inverse agonists, DNA cross linking agents, DNA synthesis inhibitors, Transient receptor potential channel modulators	Glioblastoma	Jazz Pharmaceuticals Inc	Phase II		Recruiting	Nabiximols
700371254	Effect of CANnabidiol on Anxiety and GABAergic Function in Individuals With Fragile-X Syndrome	CBD First Participants will start with CBD to stimulate the eCB for 12 weeks, undergo an 8-week washout period, and then receive a 12-week placebo. Drug: CBD Oral Solution (Participants will start with oral CBD dose of 5 mg/kg/day for two weeks and then increase to 10 mg/kg/day.) Drug: Placebo (Participants will receive a dose of a placebo composed of the inactive ingredients of CBD of the same v…	5-HT1 serotonin receptor modulators, Antioxidants, Cannabinoid receptor CB1 inverse agonists, Cannabinoid receptor CB2 inverse agonists, Transient receptor potential channel modulators	Anxiety, Behavioural symptoms, Fragile X syndrome	Jazz Pharmaceuticals Inc, Jazz Pharmaceuticals plc	Phase II		Not yet recruiting	Cannabidiol
700333617	An Exploratory, Phase 2, Randomized, Double-blind, Placebo-controlled Trial to Investigate the Safety and Efficacy of Cannabidiol Oral Solution (GWP42003-P; CBD-OS) in Children and Adolescents With Autism Spectrum Disorder	GWP42003-P 10 mg/kg/day Participants will be stratified based on their age (6 to 11 years old, 12 to 17 years old), use of antipsychotics (on versus off), and region (North America versus Rest of the World) and will be randomized to receive 5 milligrams per kilogram per day (mg/kg/day) GWP42003-P for 1 week and then 10 mg/kg/day GWP42003-P for 11 weeks. Drug: GWP42003-P (GWP42003-P oral solution …	5-HT1 serotonin receptor modulators, Antioxidants, Cannabinoid receptor CB1 inverse agonists, Cannabinoid receptor CB2 inverse agonists, Transient receptor potential channel modulators	Pervasive child development disorders	GW Research, GW Research, Jazz Pharmaceuticals Inc, Jazz Pharmaceuticals Inc	Phase II		Completed	Cannabidiol
700324074	Treating Nightmares in Posttraumatic Stress Disorder With Dronabinol: A Randomized Controlled Study (THC PTSD-trial)	BX-1 (dronabinol) BX-1 Drug: BX-1 (BX-1 (dronabinol), oral solution. All patients enrolled establish their individually tolerable dose by dose Titration.) Placebo Placebo of BX-1 Drug: Placebo (Placebo of BX-1, oral solution)	Cannabinoid receptor CB1 agonists, Cannabinoid receptor CB2 agonists	Post-traumatic stress disorders, Sleep terror disorders	Bionorica	Phase II		Recruiting	Dronabinol
700329733	Impact of CardiolRx on Myocardial Recovery in Acute Myocarditis. A Double-blind, Placebo-controlled Trial	CardiolRx Week 1 (p.m. dose of Day 1 to a.m. dose of Day 7): 2.5 mg/kg of body weight b.i.d. CardiolRxTM or placebo Week 2 (p.m. dose of Day 7 to a.m. dose of Day 14): 5 mg/kg of body weight b.i.d. CardiolRxTM or placebo Week 3 (p.m. dose of Day 14 to a.m. dose of Day 21): 7.5 mg/kg of body weight b.i.d. CardiolRxTM or placebo Week 4 to end of treatment period (p.m. dose of Day 21 to a.m. dose of…	5-HT1 serotonin receptor modulators, Antioxidants, Cannabinoid receptor CB1 inverse agonists, Cannabinoid receptor CB2 inverse agonists, Transient receptor potential channel modulators	Myocarditis	Cardiol Therapeutics, Cardiol Therapeutics	Phase II		Recruiting	Cannabidiol
700338404	A Randomized, Double-blind, Placebo-controlled, 2-way Crossover Trial to Evaluate the Effect of Nabiximols Oromucosal Spray on Clinical Measures of Spasticity in Patients with Multiple Sclerosis	Nabiximols Nabiximols is a complex botanical medicine formulated from extracts of the cannabis plant that contains the principal cannabinoids delta-9-tetrahydrocannabinol (THC) and cannabidiol (CBD) and also contains minor constituents, including other cannabinoid and non-cannabinoid plant components, such as terpenes, sterols, and triglycerides. Study dependent: Each spray delivers 100 microlite…	5-HT1 serotonin receptor modulators, Antioxidants, Cannabinoid receptor agonists, Cannabinoid receptor CB1 inverse agonists, Cannabinoid receptor CB2 inverse agonists, Transient receptor potential channel modulators	Multiple sclerosis, Muscle spasticity	GW Pharmaceuticals, GW Pharmaceuticals, Jazz Pharmaceuticals Inc, Jazz Pharmaceuticals Inc	Phase III		Discontinued	Nabiximols
700343346	Evaluation of Cannabidiol for Reduction of Brain Neuroinflammation	Cannabidiol (CBD) The recommended starting dosage is 2.5mg/kg taken twice daily. The titration schedule recommended in the EPIDIOLEX label will be followed, with 2.5 mg/kg twice daily in week 1, 5 mg/kg twice daily in week 2, 7.5 mg/kg twice daily in week 3, and 10 mg/kg twice daily in week 4 with the second PET scan conducted after one week at the maximum labeled dose. Any participant not tolera…	5-HT1 serotonin receptor modulators, Antioxidants, Cannabinoid receptor CB1 inverse agonists, Cannabinoid receptor CB2 inverse agonists, Transient receptor potential channel modulators	Back pain		Phase II		Recruiting	Cannabidiol
700337913	Phase IIA Open-Label, to Evaluate the Safety, Tolerability, and Efficacy Trend of SCI -110 in Patients With AD and Agitation	SCI -110 SCI -110 (Previously known as THX-110): a combination of THC (Doses: 2.5 mg - 12.5 mg per daily dose) and PEA (Dose: 800 mg per daily dose), administered together as separate pills, orally, twice daily (morning and evening - except for the initial titration dose, of 2.5 mg THC+800 mg PEA given once a day, in the morning. Drug: SCI -110 (Dronabinol - Manufactured by Pharmaceutics Internat…	Cannabinoid receptor CB1 agonists, Cannabinoid receptor CB2 agonists, G-protein-coupled receptor 55 modulators, Peroxisome proliferator-activated receptor alpha agonists	Alzheimer's disease	SciSparc	Phase II	<EM>Agitation and Alzheimer's Disease </EM>: Updated results from phase IIa demonstrated that no effect from the treatment was observed on cognitive measurements and sleep quality, as measured by the Mini Mental State Exam and by the and the Sleep Disorder Inventory, respectively. In general, SCI 110 was well tolerated with no negative response to the treatment observed throughout the trial durat…	Active, no longer recruiting	Dronabinol/palmitoylethanolamide
700286280	A Multicenter, Open-label, Flexible Dose Study to Assess the Long-term Safety of Pharmaceutical Cannabidiol Oral Solution as an Adjunctive Treatment for Pediatric Subjects With a Treatment-resistant Seizure Disorder Who Complete INS011-14-029 or Part A of INS011-15-054	Drug: Cannabidiol oral solution (Cannabidiol; Pharmacological class of drug)	5-HT1 serotonin receptor modulators, Antioxidants, Cannabinoid receptor CB1 inverse agonists, Cannabinoid receptor CB2 inverse agonists, Transient receptor potential channel modulators	Epilepsy		Clinical Phase Unknown		Completed	Cannabidiol
700361255	Influence of ∆9-tetrahydrocannabinol (THC) on oxycodone induced ventilatory depression in healthy volunteers	20mg Oxycodon (capsule) + 100 mg Bedrocan (vaporized) As stated above Drug: Medicinal cannabis in combination with oxycodon (The intervention will be administering the combination of medicinal cannabis in combination with oxycodon) Placebo oxycodon (capsule) + 100 mg Bedrocan (vaporized) As stated above Drug: Medicinal cannabis in combination with placebo oxycodon (The intervention will be admini…	Opioid delta receptor agonists, Opioid kappa receptor agonists, Opioid mu receptor agonists	Cancer pain, Pain, Postoperative pain		Phase IV		Recruiting	Oxycodone
700358851	Phase 2 clinical trial assessing Trichomylin® softgel capsules	Trichomylin® softgel capsules The company plans to recruit patients at six Canadian investigative sites, with patients being randomized at a 1:1 ratio with approximately 63 patients in each arm.	Cannabinoid receptor modulators	Cancer pain	ZYUS Life Sciences	Phase II		Planning	Cannabinoid therapeutic-ZYUS Life Sciences
700349980	A Randomized, Double-blind, Placebo-controlled, Multisite, Phase 3 Study to Investigate the Efficacy and Safety of Cannabidiol Oral Solution (GWP42003-P) in Children and Adolescents With Epilepsy With Myoclonic-Atonic Seizures	GWP42003-P Participants will be initiated on a dose of GWP42003-P 2.5 milligrams per kilogram (mg/kg) twice a day (BID) (5 mg/kg/day); after 1 week, the dose will be increased to 5 mg/kg BID (10 mg/kg/day). Dose escalation up to a maximum daily dosage of 20 mg/kg/day (in increments of 5 mg/kg/day [2.5 mg/kg BID] no more rapidly than every 7 days) may occur after Day 15 based on the investigator's…	5-HT1 serotonin receptor modulators, Antioxidants, Cannabinoid receptor CB1 inverse agonists, Cannabinoid receptor CB2 inverse agonists, Transient receptor potential channel modulators	Epilepsy, Generalised epilepsy, Myoclonic epilepsies, Seizures	Jazz Pharmaceuticals Inc, Jazz Pharmaceuticals Inc	Phase III		Discontinued	Cannabidiol
700334942	Impact of Chronic Nabilone Self-administration on Body Weight, Metabolic Markers, Gut Microbiota, and Neural Circuitry in Human Obesity	Placebo Placebo Drug: Placebo (Six placebo capsules taken orally twice daily) High-Dose Nabilone pms-nabilone titrated to 6 mg daily Drug: Nabilone (Titrated to two 0.5 mg capsules and four placebo capsules taken orally twice daily (Low-Dose) OR Titrated to six 0.5 mg capsules taken orally twice daily (High-Dose)) Low-Dose Nabilone pms-nabilone titrated to 2 mg daily Drug: Nabilone (Titrated to t…	Cannabinoid receptor agonists	Obesity		Phase II		Discontinued	Nabilone
700240829	A four-week, multicentre, double-blinded, randomised, active- and placebo-controlled, parallel-group trial investigating efficacy and safety of cannabidiol in acute, early-stage schizophrenic patients	Cannabidiol Cannabidiol capsules 2x200 mg twice a day and placebo olanzapine capsule once a day over 4 weeks Drug: Cannabidiol (Cannabidiol capsules) Drug: Placebo Olanzapine (Placebo olanzapine capsules) Olanzapine Olanzapine capsule 15mg once a day and placebo cannabidiol capsules twice a day over 4 weeks Drug: Olanzapine (Olanzapine capsules) Other Name: Olanzapine 1A pharma Drug: Placebo Cann…	5-HT1 serotonin receptor modulators, Antioxidants, Cannabinoid receptor CB1 inverse agonists, Cannabinoid receptor CB2 inverse agonists, Dopamine D1 receptor antagonists, Dopamine D2 receptor antagonists, Serotonin 5-HT2 receptor antagonists, Transient receptor potential channel modulators	Schizophrenia	GW Pharmaceuticals	Phase II		Active, no longer recruiting	Cannabidiol
700364999	Pharmacokinetics and Pharmacodynamics of Oral and Vaporized Delta-9-Tetrahydrocannabinol (THC) in Older Adults	Dronabinol 5mg Dronabinol 5 mg Drug: Dronabinol 5 MG (Dronabinol 5 mg) Other Name: &quot;Marinol&quot; Dronabinol 10mg Dronabinol 10 mg Drug: Dronabinol 10 MG (Dronabinol 10mg) Other Name: &quot;Marinol&quot; Vaporized THC 2mg Vaporized THC 2mg Drug: 2mg Purified THC in an ethanolic solution (2mg Purified THC in an ethanolic solution) Vaporized THC 4mg Vaporized THC 4 mg Drug: 4mg Purified THC in…	Cannabinoid receptor CB1 agonists, Cannabinoid receptor CB2 agonists	Pain		Phase 0		Recruiting	Dronabinol
700359552	Evaluation of the Efficacy of CANNABIDIOL on the Pruritus in Children With Hereditary Epidermolysis Bullosa	Cannabidiol (Epidyolex) Drug: Cannabidiol (Oral solution, taken 3 times a day (morning, noon and evening), 5 mg/kg/day from day D0 to day D4. If not effective and well tolerated, dose increase : 10 mg/kg/day from day D5 to day D9, then 20 mg/kg/day from day D10 to day D29, maximum 800 mg/day) Other Name: Epidyolex	5-HT1 serotonin receptor modulators, Antioxidants, Cannabinoid receptor CB1 inverse agonists, Cannabinoid receptor CB2 inverse agonists, Transient receptor potential channel modulators	Pruritus		Phase II		Completed	Cannabidiol
700301664	An Open-Label Extension Study to Assess the Long-Term Safety and Tolerability of ZYN002 Administered as a Transdermal Gel to Children and Adolescents With Fragile X Syndrome	ZYN002 ZYN002 - cannabidiol Transdermal Gel Drug: ZYN002 - Cannabidiol Transdermal Gel (Pharmaceutically manufactured. Cannabidiol formulated as a clear gel (transdermal delivery)) Other Name: Cannabidiol Transdermal Gel	5-HT1 serotonin receptor modulators, Antioxidants, Cannabinoid receptor CB1 inverse agonists, Cannabinoid receptor CB2 inverse agonists, Transient receptor potential channel modulators	Fragile X syndrome	Zynerba Pharmaceuticals, Zynerba Pharmaceuticals	Phase II/III	In phase II/III CONNECT-FX open label extension trial, cannabidiol transdermal gel treatment was well-tolerated after exposure up to 45 months in children and adolescents with Fragile X Syndrome. In the trial, 12.9% of patients reported drug related adverse events, of whom 6.7% of patients developed application site pain. The application site pain was mild in majority of cases and resolved quickl…	Recruiting	Cannabidiol
700325445	Randomized, Double-blind Phase II Study of a Single Dose of Cannabidiol (CBD) for Acute Anticipatory Anxiety in Advanced Breast Cancer	Cannabidiol After screening procedures confirm participation in the research study, participants will be randomized one of two groups: Participants in the experimental arm will complete questionnaires and then receive a single dose of CBD prior to diagnostic CT scan or positron emission tomography (PET) . Cannabidiol: Oral, per protocol dosage, single dose Additional questionnaires 2 hours post s…	5-HT1 serotonin receptor modulators, Antioxidants, Cannabinoid receptor CB1 inverse agonists, Cannabinoid receptor CB2 inverse agonists, Transient receptor potential channel modulators	Anxiety		Phase II		Active, no longer recruiting	Cannabidiol
700282715	A Multicenter, Randomized, Double-Blind, Placebo-Controlled Phase 3 Trial to Evaluate Efficacy and Safety of Lenabasum in Diffuse Cutaneous Systemic Sclerosis	Subjects are randomized 1:1:1 to receive lenabasum 5 mg twice per day, lenabasum 20 mg twice per day or placebo twice per day. Cohort 1 (Lenabasum 5 mg BID) Lenabasum 5 mg BID Drug: Lenabasum 5 mg (Subjects will receive lenabasum 5 mg twice daily.) Cohort 2 (Lenabasum 20 mg BID) Lenabasum 20 mg BID Drug: Lenabasum 20 mg (Subjects will receive lenabasum 20 mg twice daily.) Cohort 3 (Placebo BID) P…	Cannabinoid receptor CB2 agonists	Diffuse scleroderma	Corbus Pharmaceuticals, Corbus Pharmaceuticals	Phase III	Topline results from phase III RESOLVE-1 study showed that lenabasum was well-tolerated. The treatment emergent adverse event (AEs), 86.2% in the placebo arm and 91.7% in the lenabasum 20 mg twice daily arm. Serious AEs occurred in 14.6% of subjects in the control arm and 9.2% of subjects in the lenabasum 20 mg twice daily arm and 13% of subjects in the control arm and 5.8% of subjects in the len…	Discontinued	Lenabasum
700346882	Cannabidiol Effects on Craving and Relapse Prevention in Opioid Use Disorder	Cannabidiol (CBD) 600 mg Thirty participants who meet all eligibility criteria will be randomized to receive CBD (ATL5; Ananda Scientific) at a dose of 600 mg. Drug: Cannabidiol (CBD) 600 mg (CBD (300 mg) will be administered orally twice daily in the morning and again in the afternoon. The active ingredient in the Ananda investigational new drug, ATL5, is cannabidiol (CBD), extracted from hemp, …	5-HT1 serotonin receptor modulators, Antioxidants, Cannabinoid receptor CB1 inverse agonists, Cannabinoid receptor CB2 inverse agonists, Transient receptor potential channel modulators	Opioid-related disorders	ANANDA Scientific	Phase II		Recruiting	Cannabidiol
700369844	Valutazione Dell'Efficacia Del Trattamento Dell'Ipertrofia Prostatica Benigna Con Serenoa Repens Estratta Con CO2 + PEA (Palmitoilethanolamide) in Monoterapia o in Combinazione Alla Tamsulosina: ProSeRePEA Trial	ARM 1: PEAPROSTIL 600 mg + Tamsulosin 0.4 mg PEAPROSTIL 600 is a food supplement based on Palmitoylethanolamide and Serenoa Repens, respectively for each sachet there are 600 mg of PEA and 320 mg of Serenoa oil. The net content of a sachet is 2.45 g and can be orodispersible without the need for the use of water. The drug does not contain gluten or lactose. • Tamsulosin 0.4 mg is a drug belonging…	Alpha-1a adrenergic receptor antagonists, Cannabinoid receptor agonists, G-protein-coupled receptor 55 modulators, Peroxisome proliferator-activated receptor alpha agonists	Benign prostatic hyperplasia		Phase II		Recruiting	Palmitoylethanolamide, Tamsulosin
700361844	A Phase 2, Randomized, Double-blind, Placebo-Controlled Study to Investigate the Efficacy and Safety of JZP541 in Adults With Irritability Associated With Autism Spectrum Disorder	JZP541 Participants who will be randomized to receive JZP541. Drug: JZP541 (Oral suspension) Placebo Participants who will be randomized to receive placebo. Other: Placebo (Oral suspension)	Cannabinoid receptor modulators	Pervasive child development disorders	GW Research, Jazz Pharmaceuticals Inc, Jazz Pharmaceuticals Inc	Phase II		Discontinued	GW 541
700359142	Clinical study of LYT-310	LYT 310		Neurological disorders	PureTech Health	Phase I		Planning	LYT-310
700334320	Sex Differences in Neural Response to Cannabidiol	Cannabidiol Participants will receive a single 600mg oral dose of Epidiolex (cannabidiol) 2 hours prior to fMRI scanning. Drug: Cannabidiol (Participants will receive a single 600mg oral dose of Epidiolex (cannabidiol) 2 hours prior to fMRI scanning.) Placebo Participants will receive a single oral dose of placebo 2 hours prior to fMRI scanning. Other: Placebo (Participants will receive a single …	5-HT1 serotonin receptor modulators, Antioxidants, Cannabinoid receptor CB1 inverse agonists, Cannabinoid receptor CB2 inverse agonists, Transient receptor potential channel modulators	Blepharospasm, Cerebral ischaemia, Dravet syndrome, Duchenne muscular dystrophy, Dyslipidaemias, Epilepsy, Heroin-related disorders, Infantile spasms, Lennox-Gastaut syndrome, Non-alcoholic fatty liver disease, Opioid-related disorders, Ovarian cancer, Parkinson's disease, Pervasive child development disorders, Rett syndrome, Schizophrenia, Sturge-Weber syndrome, Tuberous sclerosis, Type 2 diabet…		Phase 0		Recruiting	Cannabidiol
700369157	A Phase 1, 2-Part, Open-Label, Pilot Trial to Assess the Relative Bioavailability of 3 Formulations of Cannabidiol (CBD) under FASTED (Part A) and FED (Part B) conditions in Healthy Adult Male Subjects	Drug: Epidiolex 350mg – Oral Solution (100mg/mL CBD)	5-HT1 serotonin receptor modulators, Antioxidants, Cannabinoid receptor CB1 inverse agonists, Cannabinoid receptor CB2 inverse agonists, Transient receptor potential channel modulators	Epilepsy	Sapient Therapeutics, Sapient Therapeutics	Phase I	In a phase I trial, treatment with cannabidol was found to be safe and tolerable[1].	Active, no longer recruiting	Cannabidiol
700283004	A Randomized Multi-centre Double-blind Placebo Controlled Trial to Demonstrate the Efficacy and Safety of Nabiximols in the Treatment of Adults With Chronic Tic Disorders	nabiximols, oromucosal spray 1-12 puffs nabiximols / day, Duration of treatment: 13 weeks Drug: nabiximols (starting dose (1 puff): 2.7 mg delta-9-tetrahydrocannabinol (THC) and 2.5 mg cannabidiol (CBD), maximum dose (12 puffs): 32.4 mg THC/30 mg CBD, no target dose is defined Duration of treatment: 13 weeks) placebo, oromucosal spray 1-12 puffs placebo / day, Duration of treatment: 13 weeks Drug…	5-HT1 serotonin receptor modulators, Antioxidants, Cannabinoid receptor agonists, Cannabinoid receptor CB1 inverse agonists, Cannabinoid receptor CB2 inverse agonists, Transient receptor potential channel modulators	Gilles de la Tourette's syndrome, Tic disorders		Phase III		Completed	Nabiximols
700369687	Investigation of the Effects of Cannabis on the Immune-genome in People With HIV	People with HIV (PWH) with Cannabis use PWH with cannabis use Drug: Dronabinol Capsules (Two 10 mg Dronabinol capsules will be administered orally, for a total of 20mg, on test day.) Other Name: Marinol, Syndros People without HIV (PWoH) with Cannabis use PWoH with Cannabis use Drug: Dronabinol Capsules (Two 10 mg Dronabinol capsules will be administered orally, for a total of 20mg, on test day.)…	Cannabinoid receptor CB1 agonists, Cannabinoid receptor CB2 agonists	Anorexia nervosa, Nausea and vomiting		Phase I		Recruiting	Dronabinol
700332434	A Randomised, Double-Blind, Vehicle-Controlled Phase 2 Study of Topically Applied INM-755 (Cannabinol) Cream in Patients With Epidermolysis Bullosa	INM-755 (cannabinol) cream Cannabinol cream, topically applied daily in thin layer on non-wound index areas and every 1, 2 or 3 days in thick layer on dressings for index wounds for a 28-day period. Drug: INM-755 (cannabinol) cream (topical cream containing cannabinol for dermal application) Vehicle cream Vehicle cream, topically applied daily in thin layer on non-wound index areas and every 1, 2…	Apoptosis inhibitors, Cannabinoid receptor agonists	Epidermolysis bullosa	InMed Pharmaceuticals, InMed Pharmaceuticals	Phase II	<EM>Phase II:</EM> The results of phase II 755-201-EB trial of INM 755 in the patients (n=19) with Epidermolysis Bullosa showed clinically meaningful efficacy profile. Six patients (33.3%) had the same level of itch improvement with INM 755 cream as with control cream. Among 12 patients (66.7%), five patients (27.8%) treated with INM 755 showed meaningful anti-itch activity beyond that of the con…	Completed	Cannabinol
700349645	Mechanisms of Cannabidiol (CBD) in Persons With Multiple Sclerosis (MS): the Role of Sleep and Pain Phenotype	CBD + THC Epidiolex® (CBD) doses will be 0.5 mL twice daily during the first seven days of active treatment and 1 mL twice daily (b.i.d.) for the remaining days of treatment. The THC dose will be 2.5 mg b.i.d. during the first seven days of active treatment, and 5 mg b.i.d. for the following days of active treatment. Drug: Cannabidiol (CBD) (Epidiolex® doses will be 0.5 mL twice daily during the …	5-HT1 serotonin receptor modulators, Antioxidants, Cannabinoid receptor CB1 inverse agonists, Cannabinoid receptor CB2 inverse agonists, Transient receptor potential channel modulators	Pain, Sleep disorders		Phase II		Recruiting	Cannabidiol
700293762	A Multicenter, Randomized, Double-Blind, Placebo-Controlled Phase 3 Trial to Evaluate Efficacy and Safety of Lenabasum in Dermatomyositis	Lenabasum 20 mg Subjects will receive lenabasum 20 mg twice daily Drug: Lenabasum 20 mg (oral capsule) Other Name: JBT-101, anabasum Lenabasum 5 mg Subjects will receive lenabasum 5 mg twice daily Drug: Lenabasum 5 mg (oral capsule) Other Name: JBT-101, anabasum Placebo Subjects will receive placebo twice daily Drug: Placebo (oral capsule)	Cannabinoid receptor CB2 agonists	Dermatomyositis	Corbus Pharmaceuticals, Corbus Pharmaceuticals, SFJ Pharmaceuticals	Phase III	In a Phase DETERMINE III double-blind study of Dermatomyositis patients, treatment with lenabasum 20 mg BID was well tolerated. TEAEs occurred in 87.0 %, 85.7 %, and 87.3 % of the lenabasum 20 mg BID, lenabasum 5 mg BID, and placebo groups, respectively, with no deaths. Related TEAEs resulting in study product withdrawal were uncommon, occurring in 1.4 %, 0%, and 2.0 % of subjects in the same gro…	Completed	Lenabasum
700355604	A Phase 2, Multicenter, Randomized, Double-Blind, Multiple-Dose, Placebo Controlled Clinical Trial of Two Doses of PP-01 for the Mitigation of Cannabis Withdrawal Symptoms	PP-01 High Dose Oral PP-01 High Dose tapered/titrated over 34 days Combination Product: PP-01 High Dose (Cannabinoid-1 (CB1) partial agonist / GABAergic modulator) PP-01 Low Dose Oral PP-01 Low Dose tapered/titrated over 34 days Combination Product: PP-01 Low Dose (CB1 partial agonist / GABAergic modulator) Placebo Oral placebo, given daily for 34 days Drug: Placebo (Placebo comparator) Nabilone …	CACNA2D1 protein modulators, CACNA2D1 protein modulators, Cannabinoid receptor agonists, GABA receptor agonists, GABA receptor agonists	Substance-related disorders	PleoPharma, PleoPharma	Phase II		Completed	Gabapentin/nabilone PleoPharma
700260798	A Double-blind, Randomized, Placebo-controlled Study to Investigate the Efficacy and Safety of Cannabidiol (GWP42003-P, CBD) as Add-on Therapy in Patients With Tuberous Sclerosis Complex Who Experience Inadequately-controlled Seizures	GWP42003-P 100 mg/mL GWP42003-P oral solution taken twice daily (morning and evening). Participants will be dosed up to a maximum of 50 mg/kg/day. Dose may be lower if Investigator judges benefit and/or tolerability issues. Drug: GWP42003-P (Yellow oily solution containing cannabidiol dissolved in the excipients sesame oil and anhydrous ethanol with added sweetener (sucralose) and strawberry flav…	5-HT1 serotonin receptor modulators, Antioxidants, Cannabinoid receptor CB1 inverse agonists, Cannabinoid receptor CB2 inverse agonists, Transient receptor potential channel modulators	Seizures, Tuberous sclerosis	GW Pharmaceuticals, Jazz Pharmaceuticals Inc, Jazz Pharmaceuticals Inc	Phase III	The results from the phase III extension study demonstrated that cannabidiol was found to be well tolerated. 96% of incidence rate of adverse events, and 28% of incidence rate of serious adverse events were reported. In 9% of the patients, discontinuation of treatment due to adverse events was reported. The most common adverse events reported were found to be diarrhea (47%), seizures (30%), pyrex…	Completed	Cannabidiol
700325687	To assess long term safety and efficacy of cannabidiol in children and adults with treatment resistant Lennox-Gastaut syndrome or Dravet syndrome	Epidiolex R; 100 mg/mL	5-HT1 serotonin receptor modulators, Antioxidants, Cannabinoid receptor CB1 inverse agonists, Cannabinoid receptor CB2 inverse agonists, Transient receptor potential channel modulators	Dravet syndrome, Epilepsy, Generalised seizures, Lennox-Gastaut syndrome, Myoclonic epilepsies, Seizures, Tonic-clonic epilepsy	GW Pharmaceuticals, Jazz Pharmaceuticals Inc	Clinical Phase Unknown		Recruiting	Cannabidiol
700303095	Open-Label, Tolerability and Efficacy Study of ZYN002 Administered as a Transdermal Gel to Children and Adolescents with 22q11.2 Deletion Syndrome	Patients were allowed to increase the daily dose after six weeks of treatment to 500 mg and 750 mg if the investigator felt such an increase was appropriate. At the completion of the first 14-week period of treatment, patients who demonstrated an improvement in symptoms of irritability continued ZYN002 for an additional six months, for a total of 38 weeks of treatment. Open-label Drug: ZYN002 (CB…	5-HT1 serotonin receptor modulators, Antioxidants, Cannabinoid receptor CB1 inverse agonists, Cannabinoid receptor CB2 inverse agonists, Transient receptor potential channel modulators	DiGeorge syndrome	Harmony Biosciences, Zynerba Pharmaceuticals, Zynerba Pharmaceuticals	Phase I/II	Updated result from a phase II INSPIRE trial showed that Zygel was generally well tolerated, and the safety profile was consistent with data from previous Zygel clinical trials. Over the 38-week treatment period, three patients reported treatment-related adverse events which were all mild application site adverse events. Three patients experienced serious adverse events unrelated to Zygel and one…	Completed	Cannabidiol
700333738	Phase 2 Trial of Cannabidiol (CBD) for Treatment of Aromatase Inhibitor-Associated Arthralgias	Cannabidiol (CBD) Oral solution given 2x daily. Drug: Cannabidiol (CBD) (week 1: 25 mg twice daily, approximately 12 hours apart, with food week 2: 50 mg twice daily, approximately 12 hours apart, with food week 3: 75 mg twice daily, approximately 12 hours apart, with food week 4+: 100 mg twice daily, approximately 12 hours apart, with food) Other Name: Epidiolex	5-HT1 serotonin receptor modulators, Antioxidants, Cannabinoid receptor CB1 inverse agonists, Cannabinoid receptor CB2 inverse agonists, Transient receptor potential channel modulators	Arthralgia		Phase II		Completed	Cannabidiol
700356205	Effects of Cannabidiol and Tetrahydrocannabinol on the Microbiome, Endocannabinoids, and Neuroinflammation in HIV	CBD first, then THC CBD 600mg daily for 2 weeks, followed by washout for 2 weeks, followed by THC 10mg daily for 2 weeks Drug: THC (THC capsule) Other Name: Delta-9 tetrahydrocannabinol, Tetrahydrocannabinol, Delta9-THC Drug: CBD (oral solution) Other Name: Cannabidiol THC first, then CBD THC 10mg daily for 2 weeks, followed by washout for 2 weeks, followed by CBD 600mg daily for 2 weeks Drug: TH…	5-HT1 serotonin receptor modulators, Antioxidants, Cannabinoid receptor CB1 inverse agonists, Cannabinoid receptor CB2 inverse agonists, Transient receptor potential channel modulators	Neurogenic inflammation		Phase II		Recruiting	Cannabidiol, Tetrahydrocannabinol
700306089	Cannabidivarin (CBDV) vs. Placebo in Children and Adults up to Age 30 With Prader-Willi Syndrome (PWS)	Cannabidivarin (CBDV) Weight-based dosing of 10 mg/kg/day of CBDV for 12 weeks Drug: CBDV Compound (CBDV is obtained from the Cannabis sativa L. plant and contains a negligible quantity (less than 0.2%) of THC) Matched Placebo Weight-based dosing of 10 mg/kg/day of placebo for 12 weeks Drug: Placebo (Placebo oral solution contains matching excipients.)	Cannabinoid receptor modulators	Prader-Willi syndrome	GW Pharmaceuticals, Jazz Pharmaceuticals Inc	Phase II		Active, no longer recruiting	Cannabidivarin
700336125	A Phase 1 First in Human, Randomized, Double Blind, Placebo Controlled, Single and Multiple Ascending Dose Study to Assess Safety, Tolerability, PK/PD and Food Effect of Trichomylin in Healthy Adult Participants and Preliminary Efficacy in Management of Chronic Osteoarthritis Pain	Experimental: Trichomylin for SAD 18 out of 24 subjects were randomized to receive Trichomylin in a single dose. Drug: Trichomylin for SAD (Healthy subjects meeting eligibility criteria were randomized to each dose cohort (up to four dose ascending cohorts) to receive either Trichomylin or Placebo. The study drug (Trichomylin or Placebo) will be administered orally as a single dose.) Placebo Comp…	Cannabinoid receptor modulators	Pain	ZYUS Life Sciences, ZYUS Life Sciences	Phase I		Completed	Cannabinoid therapeutic-ZYUS Life Sciences
700284724	A Randomized, Double-Blind, Placebo Controlled, Cross-Over Study to Evaluate the Efficacy, Safety and Tolerability of Daily Oral SCI-110 in Treating Adults With Tourette Syndrome	SCI-110 Cannabinoid-based medication consisting of Dronabinol and PEA Drug: SCI-110 (SCI-110 - a softgel capsule containing Dronabinol and Palmitoylethanolamide (PEA) in the following doses: 2.5mg Dronabinol+400mg PEA, 5mg Dronabinol+400mg PEA and 10mg Dronabinol+400mg. Maximum dose 20mg Dronabinol and 800mg PEA a day.) Dronabinol Placebo matched in taste, odour and appearance to SCI-110 Other: P…	Cannabinoid receptor CB1 agonists, Cannabinoid receptor CB1 agonists, Cannabinoid receptor CB2 agonists, Cannabinoid receptor CB2 agonists, G-protein-coupled receptor 55 modulators, Peroxisome proliferator-activated receptor alpha agonists	Gilles de la Tourette's syndrome	SciSparc, SciSparc	Phase II		Recruiting	Dronabinol/palmitoylethanolamide
700365656	A Phase II, Blinded, Randomised, Placebo Controlled Clinical Trial to Determine the Safety and Effect on Pain and Function According to RAPID-3 of IHL-675A in Patients With Rheumatoid Arthritis	IHL-675A 150 mg CBD, 200 mg HCQ: two soft gel capsules each containing 75 mg CBD and 100 mg HCQ twice per day for a total daily dose of 300 mg CBD and 400 mg HCQ Drug: IHL-675A (Combination product containing CBD and HCQ UniGel™ technology by ProCaps®. IHL-675A consists of a solid, film coated HCQ tablet that is contained within a CBD oil solution gel cap. Each IHL-675A gel cap contains 75 mg of …	5-HT1 serotonin receptor modulators, 5-HT1 serotonin receptor modulators, Antioxidants, Antioxidants, Autophagy inhibitors, Autophagy inhibitors, Cannabinoid receptor CB1 inverse agonists, Cannabinoid receptor CB1 inverse agonists, Cannabinoid receptor CB2 inverse agonists, Cannabinoid receptor CB2 inverse agonists, Cytokine inhibitors, Phospholipase A2 inhibitors, Phospholipase A2 inhibitors, Tr…	Rheumatoid arthritis	Incannex Healthcare, Incannex Healthcare	Phase II		Recruiting	Cannabidiol/hydroxychloroquine
700244129	A Randomized, Double-blind, Placebo-controlled Study to Investigate the Efficacy and Safety of Cannabidiol (GWP42003-P; CBD) as Adjunctive Treatment for Seizures Associated With Lennox-Gastaut Syndrome in Children and Adults	GWP42003-P 10 mg/kg/day Dose Participants received GWP42003-P 10 mg/kg/day administered orally, half in the morning and half in the evening. Participants titrated GWP42003-P to 10 mg/kg/day over 7 days and remained at this dose for the 12-week maintenance period. If the participant did not immediately enter the OLE study, the maintenance period was followed by a 10-day taper (10% per day) period.…	5-HT1 serotonin receptor modulators, Antioxidants, Cannabinoid receptor CB1 inverse agonists, Cannabinoid receptor CB2 inverse agonists, Transient receptor potential channel modulators	Generalised seizures, Lennox-Gastaut syndrome	Greenwich Biosciences, GW Pharmaceuticals, GW Pharmaceuticals, GW Research, GW Research, Jazz Pharmaceuticals Inc	Phase III	<B><EM>Lennox-Gastaut Syndrome: </EM></B>In a phase III trial, treatment with cannabidiol was generally well tolerated. The adverse events was consistent with previously reported studies. In 10 mg/kg group, 84% patients experienced a mild or moderate adverse event and 13 patients experienced a serious adverse event, two of which were treatment-related. One patient on 10 mg/kg cannabidiol disconti…	Completed	Cannabidiol
700242075	A Double Blind, Placebo Controlled Two-part Study to Investigate the Dose-ranging Safety and Pharmacokinetics, Followed by the Efficacy and Safety of Cannabidiol (GWP42003-P) in Children and Young Adults With Dravet Syndrome	GWP42003-P Subjects will up-titrate GWP42003-P to the target dose (to be confirmed from Part A of the study), then commence a maintenance period of twice-daily dosing (total of 14 weeks). Subjects will down-titrate (10% per day) over a maximum of 10 days if they do not immediately enter the open label extension study or if they withdraw from treatment. Drug: GWP42003-P (GWP42003-P is an oral solu…	5-HT1 serotonin receptor modulators, Antioxidants, Cannabinoid receptor CB1 inverse agonists, Cannabinoid receptor CB2 inverse agonists, Transient receptor potential channel modulators	Dravet syndrome	Greenwich Biosciences, GW Pharmaceuticals, GW Pharmaceuticals, GW Research, GW Research, Jazz Pharmaceuticals Inc	Phase III	Cannabidiol was generally well tolerated during the phase III trial in patients with Dravet syndrome. Adverse events (AEs) frequency was lower in the placebo group (74.6%) than in the cannabidiol group (93.4%), which showed mild or moderate AEs in 84% patients. AEs observed in ≥ 10% of cannabidiol group were somnolence, diarrhea, decreased appetite, fatigue, pyrexia, vomiting, lethargy, upper res…	Completed	Cannabidiol
700244130	A Randomized, Double-blind, Placebo-controlled Study to Investigate the Efficacy and Safety of Cannabidiol (GWP42003-P) in Children and Young Adults With Dravet Syndrome	10 mg/kg/day GWP42003-P GWP42003-P oral solution (100 mg/milliliter [mL] cannabidiol in sesame oil with anhydrous ethanol with added sweetener [sucralose] and strawberry flavoring). The 10 mg/kg/day dose was defined as 50% of the 20 mg/kg/day dose. Drug: GWP42003-P Other Name: Cannabidiol, CBD, Epidiolex 20 mg/kg/day GWP42003-P GWP42003-P oral solution (100 mg/mL cannabidiol in sesame oil with an…	5-HT1 serotonin receptor modulators, Antioxidants, Cannabinoid receptor CB1 inverse agonists, Cannabinoid receptor CB2 inverse agonists, Transient receptor potential channel modulators	Dravet syndrome	Greenwich Biosciences, GW Pharmaceuticals, GW Pharmaceuticals, GW Research, GW Research, Jazz Pharmaceuticals Inc, Jazz Pharmaceuticals Inc	Phase III	In the phase III GWPCARE2 trial in patients with Dravet syndrome, most common adverse reactions reported were (occurring in at least 10% of patients in any group) decreased appetite, diarrhoea, somnolence, pyrexia, and fatigue. Elevated liver transaminases occurred more frequently on 20 mg/kg/day than 10 mg/kg/day cannabidiol, with all affected patients on concomitant valproate[1]. The phase III …	Completed	Cannabidiol
700244128	A Randomized, Double-blind, Placebo-controlled Study to Investigate the Efficacy and Safety of Cannabidiol (GWP42003-P; CBD) as Adjunctive Treatment for Seizures Associated With Lennox-Gastaut Syndrome in Children and Adults	GWP42003-P 20 mg/kg/day Dose Participants received GWP42003-P 20 mg/kg/day administered orally, half in the morning and half in the evening. Participants titrated GWP42003-P to 20 mg/kg/day over 11 days and remained at this dose for the 12-week maintenance period. If the participant did not immediately enter the OLE study, the maintenance period was followed by a 10-day taper (10% per day) period…	5-HT1 serotonin receptor modulators, Antioxidants, Cannabinoid receptor CB1 inverse agonists, Cannabinoid receptor CB2 inverse agonists, Transient receptor potential channel modulators	Generalised seizures, Lennox-Gastaut syndrome	Greenwich Biosciences, GW Pharmaceuticals, GW Research, GW Research, Jazz Pharmaceuticals Inc	Phase III	Treatment with 10 mg/kg/day and 20 mg/kg/day cannabidiol (CBD) showed that more cannabidiol treated patients with with Lennox-Gastaut syndrome were discontinued due to adverse events (AEs), compared with placebo arm (CBD10: 2%; CBD20: 11%; placebo: 1%). AE onset was reported to be more common during titration versus maintenance. During the study, 48% (CBD10), 57% (CBD20), and 45% (placebo) of pat…	Completed	Cannabidiol
700349696	Safety and Efficacy of Cannabidiol (CBD) for Symptoms of Post-Traumatic Stress Disorder (PTSD) in Adults Using Liquid StructureTM Formulation (NantheiaTM ATL5).	Cannabidiol (CBD) as Nantheia ATL5 Cannabidiol (CBD) as Liquid Structure Formulation Nantheia ATL5 400mg BID. Administered in 100mg softgel capsules. Each 100mg softgel contains 10% CBD. Drug: Cannabidiol (CBD) as Nantheia ATL5 (Gel caps containing 100mg of Nantheia ATL5. Subjects will take 4 capsules twice daily.) Other Name: CBD Placebo Matching placebo Drug: Placebo (Matching gel caps containi…	5-HT1 serotonin receptor modulators, Antioxidants, Cannabinoid receptor CB1 inverse agonists, Cannabinoid receptor CB2 inverse agonists, Transient receptor potential channel modulators	Post-traumatic stress disorders	ANANDA Scientific	Phase II		Recruiting	Cannabidiol
700366217	A Phase IIb Study of the Safety and Efficacy of Nabiximols in Subjects With Spasticity Due to Neuromyelitis Optica Spectrum Disorders: A Double-blind, Randomized, Placebo-Controlled, Crossover Study	Nabiximols, then Placebo During Period 1, participants receive daily nabiximols spray, delivered by a pump action oromucosal spray. The first 2 weeks of Period 1 are the titration period with participants following pre-specified uptitration schedule, until they reach their individualized optimum daily dosage, with a maximum of 12 daily sprays. Following these 2 weeks, they continue the optimum do…	5-HT1 serotonin receptor modulators, Antioxidants, Cannabinoid receptor agonists, Cannabinoid receptor CB1 inverse agonists, Cannabinoid receptor CB2 inverse agonists, Transient receptor potential channel modulators	Muscle spasticity	Jazz Pharmaceuticals Inc	Phase II		Not yet recruiting	Nabiximols
700306151	A Phase 2 Study of Cannabidiol as a New Treatment for Autism Spectrum Disorder in Children and Adolescents	98% pure CBD 98% pure CBD. The CBD will be 100mg/mL oral solution provided by Greenwich Biosciences, Inc. Drug: 98% pure CBD (A Bayesian optimal interval (BOIN) design was used, such that participants were assigned to cohorts of size 3 receiving doses of 3, 6, or 9 mg/kg/day, depending on the treatment response of participants in prior cohorts. The BOIN design has ended, and two doses have been t…	5-HT1 serotonin receptor modulators, Antioxidants, Cannabinoid receptor CB1 inverse agonists, Cannabinoid receptor CB2 inverse agonists, Transient receptor potential channel modulators	Pervasive child development disorders		Phase II		Active, no longer recruiting	Cannabidiol
700319556	Age-Related Effects of THC	Placebo Drug: Dextrose (Administering dextrose to healthy volunteers for our placebo group) 7.5 mg THC Drug: Dronabinol (THC (Marinol® [dronabinol]; Solvay Pharmaceuticals) will be orally administered in doses of 7.5 mg and 15 mg, in opaque capsules with dextrose filler. Placebo capsules contain only dextrose. These doses of THC are known to produce performance impairments as well as subjective i…	Cannabinoid receptor CB1 agonists, Cannabinoid receptor CB2 agonists	Anorexia nervosa, Nausea and vomiting		Phase 0		Completed	Dronabinol
700355296	Phase 3 trial for Epidiolex in Japan for Lennox-Gastaut Syndrome (LGS), Tuberous Sclerosis Complex (TSC) and Dravet Syndrome	Epidiolex	5-HT1 serotonin receptor modulators, Antioxidants, Cannabinoid receptor CB1 inverse agonists, Cannabinoid receptor CB2 inverse agonists, Transient receptor potential channel modulators	Dravet syndrome, Lennox-Gastaut syndrome, Tuberous sclerosis	Jazz Pharmaceuticals plc, Jazz Pharmaceuticals plc	Phase III		Recruiting	Cannabidiol
700335446	A Randomized, Double-blind, Placebo-controlled Study to Assess the Safety, Tolerability, Pharmacokinetics and Pharmacodynamics of Single Oral Doses of CB1 Antagonist ANEB-001 in Healthy Occasional Cannabis Users in a THC Challenge Test	Part A - ANEB-001 Subjects receive THC and varying amounts of ANEB-001 Drug: ANEB-001 (Experimental Treatment) Part B - Cohort 1 - ANEB-001 Subjects receive 21 mg of THC and 30 mg of ANEB-001 Drug: ANEB-001 (Experimental Treatment) Part B - Cohort 2 - ANEB-001 Subjects receive 21 mg of THC and 10 mg of ANEB-001 Drug: ANEB-001 (Experimental Treatment) Part B - Cohort 3 - ANEB-001 Subjects receive …	Cannabinoid receptor CB1 agonists, Cannabinoid receptor CB1 antagonists, Cannabinoid receptor CB2 agonists	Substance-related disorders	Anebulo Pharmaceuticals, Anebulo Pharmaceuticals	Phase I/II	<B><EM>Phase II: </EM></B>Final data from the phase II proof of concept study indicated that selonabant was well tolerated and there were no serious adverse events. At the 30 mg THC dose, prior to dosing ANEB 001 or placebo, subjects developed mild to moderate THC-related symptoms including moderate euphoria, nausea, and/or vomiting, and mild bradyphrenia, dizziness, paresthesia, and/or feeling e…	Completed	ANEB 001
700272961	Pilot Trial of Dronabinol Adjunctive Treatment of Agitation in Alzheimer's Disease	Dronabinol Study medication will be administered twice daily. Capsules of dronabinol will contain 2.5 mg per dose (5mg daily) during Week 1, then increase to 5 mg per dose (10mg daily) for Weeks 2 and 3. Drug: Dronabinol (Marinol®) (5mg - 10mg daily dose) Placebo Placebo medication will be administered twice daily. Drug: Placebo (Daily dose)	Cannabinoid receptor CB1 agonists, Cannabinoid receptor CB2 agonists	Alzheimer's disease		Phase II		Recruiting	Dronabinol
700332328	A Phase 2/3, Randomized, Double-Blind, Placebo-Controlled Study of RAD011 (Cannabidiol Oral Solution) for the Treatment of Patients With Prader- Willi Syndrome	RAD011 10 mg/kg Participants were administered 10 mg/kg of RAD011 orally daily with food. Drug: RAD011 (Cannabidiol Oral Solution (containing synthetic cannabidiol)) RAD011 20 mg/kg Participants were administered 20 mg/kg of RAD011 orally daily with food. Drug: RAD011 (Cannabidiol Oral Solution (containing synthetic cannabidiol)) RAD011 40 milligrams per kilogram (mg/kg) Participants were adminis…	5-HT1 serotonin receptor modulators, Antioxidants, Cannabinoid receptor CB1 inverse agonists, Cannabinoid receptor CB2 inverse agonists, Transient receptor potential channel modulators	Prader-Willi syndrome	Benuvia Therapeutics, Radius Health Inc., Radius Health Inc.	Phase II/III		Discontinued	Cannabidiol
700327125	A Randomized Controlled Pilot Study of the Use of Cannabidiol in the Management of Endometriosis Pain	Group B - Low Dose CBD Norethindrone acetate (5mg daily) + Low dose CBD (10mg sublingual daily) Drug: Cannabidiol (CBD) Extract (Cannabis is a well-known plant that contains more than 500 identified phytochemicals of which over 100 are cannabinoids. The most widely studied is 9-tetrahydrocannabinol (9-THC), which is the major psychoactive component of Cannabis, but Cannabidiol (CBD) has been incr…	5-HT1 serotonin receptor modulators, Antioxidants, Cannabinoid receptor CB1 inverse agonists, Cannabinoid receptor CB2 inverse agonists, Progesterone receptor agonists, Transient receptor potential channel modulators	Endometriosis, Pain		Phase III		Recruiting	Cannabidiol
700267357	Safety and Tolerability of Cannabidiol in Subjects With Drug Resistant Epilepsy	Drug: Cannabidiol (Formulation: 100mg/ml CBD (Epidiolex) Solution) Other Name: Epidiolex	5-HT1 serotonin receptor modulators, Antioxidants, Cannabinoid receptor CB1 inverse agonists, Cannabinoid receptor CB2 inverse agonists, Transient receptor potential channel modulators	Drop attacks, Epilepsy, Generalised seizures, Myoclonic epilepsies, Seizures, Tonic-clonic epilepsy	GW Pharmaceuticals	Clinical Phase Unknown		Completed	Cannabidiol
700322797	A Randomized, Double-blind, Parallel-group Trial to Investigate the Safety and Efficacy of GWP42003-P Versus Placebo as Adjunctive Therapy in Participants With Schizophrenia Experiencing Inadequate Response to Ongoing Antipsychotic Treatment	GWP42003-P 1000 mg GWP42003-P 1000 mg per day Drug: GWP42003-P (oral solution containing 100 milligrams per milliliter (mg/mL) cannabidiol (CBD) dissolved in the excipients sesame oil and anhydrous ethanol (10% v/v), with sweetener (sucralose), and strawberry flavoring) GWP42003-P 300 mg GWP42003-P 300 milligrams (mg) per day Drug: GWP42003-P (oral solution containing 100 milligrams per millilite…	5-HT1 serotonin receptor modulators, Antioxidants, Cannabinoid receptor CB1 inverse agonists, Cannabinoid receptor CB2 inverse agonists, Transient receptor potential channel modulators	Schizophrenia	GW Research, GW Research, Jazz Pharmaceuticals Inc	Phase II		Discontinued	Cannabidiol
700340730	Cannabidiol on reward-and Stress-related Neurocognitive Processes in Individuals With Opioid Use Disorder: A Double-blind, Placebo-controlled, Cross-over Trial	Cannabidiol 600mg All subjects will receive 600mg of oral cannabidiol in a double-blind fashion. Cannabidiol will be provided using Epidiolex™ oral solution 100mg/mL. Following administration, a battery of tests will be conducted to examine reward- and stress-related neurocognitive processes. Drug: Cannabidiol 100 MG/ML [Epidiolex] (600mg) Placebo All subjects will receive a matching placebo in a…	5-HT1 serotonin receptor modulators, Antioxidants, Cannabinoid receptor CB1 inverse agonists, Cannabinoid receptor CB2 inverse agonists, Transient receptor potential channel modulators	Opioid-related disorders		Phase II		Completed	Cannabidiol
700359459	Investigating the Effects of Cannabidiol on Social Anxiety Disorder	Cannabidiol 300mg Cannabidiol (3mL Epidiolex), oral, single-dose Drug: Cannabidiol (Participants randomized to the cannabidiol arm will receive 3mL of Epidiolex (100mg cannabidiol/mL) in a single-dose.) Other Name: Epidiolex Placebo Placebo (3mL sesame seed oil), oral, single-dose Drug: Placebo (Participants randomized to the placebo arm will receive 3mL of placebo (sesame seed oil) in a single d…	5-HT1 serotonin receptor modulators, Antioxidants, Cannabinoid receptor CB1 inverse agonists, Cannabinoid receptor CB2 inverse agonists, Transient receptor potential channel modulators	Social phobia		Phase IV		Not yet recruiting	Cannabidiol
700328207	Neuroimaging and CBD for Opiod Use Disorder	CBD 800mg Subjects in Arm CBD 800 mg will receive 800mg of Cannabidiol in each of the three test sessions Drug: Cannabidiol (CBD) (Subjects in Arm CBD 800 mg will receive 800mg of Cannabidiol in each of the three test sessions) Control Subjects will receive a harmless, inactive solution to compare and validate the results of the other arms of the study Drug: Placebo (Subjects will receive a harml…	5-HT1 serotonin receptor modulators, Antioxidants, Cannabinoid receptor CB1 inverse agonists, Cannabinoid receptor CB2 inverse agonists, Transient receptor potential channel modulators	Opioid-related disorders	Jazz Pharmaceuticals Inc	Phase II		Recruiting	Cannabidiol
700275650	Cannabidivarin (CBDV) vs. Placebo in Children With Autism Spectrum Disorder (ASD)	Cannabidivarin (CBDV) Weight-based dosing of 10 mg/kg/day of CBDV for 12 weeks Drug: Cannabidivarin (Weight-based dosing of 10 mg/kg/day of CBDV) Other Name: CBDV Matched Placebo Weight-based dosing of 10 mg/kg/day of placebo for 12 weeks Drug: Matched Placebo (Weight-based dosing of 10 mg/kg/day of placebo) Other Name: Placebo	Cannabinoid receptor modulators	Pervasive child development disorders	Jazz Pharmaceuticals Inc	Phase II		Recruiting	Cannabidivarin
700313544	A Randomized, Double-Blind, Placebo-Controlled Single-Ascending Dose Trial to Evaluate the Safety, Tolerability, and Pharmacokinetics of GWP42003-P in Conjunction with Hypothermia in Neonates with Moderate or Severe Hypoxic Ischemic Encephalopathy	Product Name: Cannabidiol (CBD) INN-Proposed INN: Cannabidiol Orphan drug designation number: eu/3/15/1520 Investigational Medicinal Product Code: GWP42003-P Pharmaceutical Form: Solution for infusion Specific paediatric formulation: yes IMP Routes of Administration: Intravenous use Active Substance CAS number: 13956-29-1 Active Substance Current Sponsor Code: GWP42003-P Active Substance other de…	5-HT1 serotonin receptor modulators, Antioxidants, Cannabinoid receptor CB1 inverse agonists, Cannabinoid receptor CB2 inverse agonists, Transient receptor potential channel modulators	Cerebral ischaemia	GW Research, GW Research	Phase I		Recruiting	Cannabidiol
700310098	A Phase IIa, Double-Blind, Randomised, Intracohort Placebo-Controlled, Multicentre Study to Evaluate the Safety, Tolerability and Preliminary Efficacy of EHP-101 in Patients With Diffuse Cutaneous Systemic Sclerosis	EHP-101 high dose once a day Drug: Patients will be randomized to receive EHP-101 or Placebo (EHP-101 or placebo will be taken once a day) EHP-101 low dose once a day Drug: Patients will be randomized to receive EHP-101 or Placebo (EHP-101 or placebo will be taken once a day) EHP-101 high dose twice a day Drug: Patients will be randomized to receive EHP-101 or Placebo (EHP-101 or placebo will be …	Cannabinoid receptor CB2 agonists, Peroxisome proliferator-activated receptor gamma agonists, Protein phosphatase 2A stimulants	Diffuse scleroderma	Emerald Health Pharmaceuticals, Emerald Health Pharmaceuticals	Phase II		Suspended	Etrinabdione
700347192	Glioma: Reducing Anxiety by conSuming cannabinoidS – GRASS study. Treating anxiety with CBD in glioma patients – A randomized-controlled trial	Product Name: Arvisol INN-Proposed INN: cannabidiol Investigational Medicinal Product Code: ECP015 Pharmaceutical Form: Tablet IMP Routes of Administration: Oral use Active Substance CAS number: 13956-29-1 Active Substance other descriptive name: CANNABIDIOL EV Substance code: SUB26600 Active Substance INN: cannabidiol Active Substance Concentration unit: mg milligram(s) Active Substance Concentr…	5-HT1 serotonin receptor modulators, Antioxidants, Cannabinoid receptor CB1 inverse agonists, Cannabinoid receptor CB2 inverse agonists, Transient receptor potential channel modulators	Anxiety		Phase II		Recruiting	Cannabidiol
700326396	A Randomized, Double-blind, Placebo-controlled, 2-way Crossover Trial to Evaluate the Effect of Nabiximols Oromucosal Spray on Clinical Measures of Spasticity in Patients with Multiple Sclerosis	Nabiximols Nabiximols is a complex botanical medicine formulated from extracts of the cannabis plant that contains the principal cannabinoids delta-9-tetrahydrocannabinol (THC) and cannabidiol (CBD) and also contains minor constituents, including other cannabinoid and non-cannabinoid plant components, such as terpenes, sterols, and triglycerides. Each spray delivers 100 microliters (μL) of nabixi…	5-HT1 serotonin receptor modulators, Antioxidants, Cannabinoid receptor agonists, Cannabinoid receptor CB1 inverse agonists, Cannabinoid receptor CB2 inverse agonists, Transient receptor potential channel modulators	Multiple sclerosis, Muscle spasticity	GW Pharmaceuticals, GW Pharmaceuticals, Jazz Pharmaceuticals Inc, Jazz Pharmaceuticals Inc	Phase III	<B><EM>Phase III </EM>: </B>Results from the phase III RELEASE MSS1 trial (n=68) showed that nabiximols oromucosal spray was safe and well- tolerated[1]. <B><EM>Phase III</EM>:</B> Results from the phase III RELEASE MSS1 trial of nabiximols oromucosal in patients (n=68) with multiple sclerosis (MS)-related spasticity did not meet the primary endpoint as measured by the Modified Ashworth Scale (MA…	Completed	Nabiximols
700235775	A Double-blind, Randomized, Placebo-controlled, Parallel-group Trial of the Efficacy and Safety of Nabiximols Oromucosal Spray as Add-on Therapy in Patients With Spasticity Due to Multiple Sclerosis	Nabiximols Drug: Nabiximols (Nabiximols is a complex botanical medicine formulated from extracts of the cannabis plant that contains the principal cannabinoids delta-9-tetrahydrocannabinol (THC) and cannabidiol (CBD) and also contains minor constituents, including other cannabinoid and non-cannabinoid plant components, such as terpenes, sterols, and triglycerides.Nabiximols will be self-administe…	5-HT1 serotonin receptor modulators, Antioxidants, Cannabinoid receptor agonists, Cannabinoid receptor CB1 inverse agonists, Cannabinoid receptor CB2 inverse agonists, Transient receptor potential channel modulators	Muscle spasticity	GW Pharmaceuticals, GW Pharmaceuticals, Jazz Pharmaceuticals Inc, Jazz Pharmaceuticals Inc, Otsuka Pharmaceutical	Phase III		Discontinued	Nabiximols
700366997	A Phase 1 clinical study for SER-228 in refractory epilepsy indication	Cannabidiol (SER-228)	5-HT1 serotonin receptor modulators, Antioxidants, Cannabinoid receptor CB1 inverse agonists, Cannabinoid receptor CB2 inverse agonists, Transient receptor potential channel modulators	Epilepsy		Phase I		Planning	Cannabidiol
700317585	A Randomized Placebo-Controlled Evaluation of the Safety of Oral Cannabidiol in a Clinically Relevant Model of Opioid Withdrawal	Epidiolex (CBD) Then Placebo Participants first receive 8 mL of Epidiolex (800 mg of cannabidiol) + 16 mL of inactive cherry syrup delivered every 12 hours for 48 hours total (4 doses) during which prescribed methadone is withheld. After 1 week, they receive 20 mL of inactive cherry syrup delivered every 12 hours for 48hours total (4 doses) during which prescribed methadone is withheld. Drug: Epi…	5-HT1 serotonin receptor modulators, Antioxidants, Cannabinoid receptor CB1 inverse agonists, Cannabinoid receptor CB2 inverse agonists, Opioid mu receptor agonists, Transient receptor potential channel modulators	Opioid-related disorders		Phase I/II		Completed	Cannabidiol
700318566	A Phase I Randomized Placebo Controlled MAD Study to Evaluate Safety and Tolerability of IGC-AD1 in Subjects With Dementia Due to Alzheimer's Disease	Active IGC AD1 Drug: IGC AD1 (IGC AD1 oral Solution) Placebo IGC AD1 Placebo Drug: Placebo (Placebo of IGC AD1 oral Solution)	Antioxidants, Cannabinoid receptor CB1 modulators, Cannabinoid receptor CB2 modulators, G protein-coupled receptor modulators	Alzheimer's disease, Dementia	India Globalization Capital, India Globalization Capital	Phase I	<EM>Phase I: </EM>Results from a phase I trial showed that the treatment with IGC AD1 was safe and well-tolerated in patients with Alzheimer’s disease <EM>[1]. </EM>Additional results from a phase I trial demonstrated minimal adverse events (AEs). Treatment with IGC AD1 was tolerated with no safety concerns identified by an independent Data Safety Monitoring Board. Across all three Cohorts, there…	Completed	Melatonin/tetrahydrocannabinol
700345711	Phase 2, Multi-Center, Double-Blind, Randomized, Placebo-Controlled, Trial of IGC-AD1 on Agitation in Participants with Dementia due to Alzheimer's Disease	One half, the treated group is receiving IGC-AD1, and the other half, the control group is receiving a placebo IGC-AD1 Placebo	Antioxidants, Cannabinoid receptor CB1 modulators, Cannabinoid receptor CB2 modulators, G protein-coupled receptor modulators	Alzheimer's disease, Anxiety, Dementia	India Globalization Capital, India Globalization Capital	Phase II		Recruiting	Melatonin/tetrahydrocannabinol
700340516	A clinical Pharmacology PK study of Synthetic CBD Analogue to determine New Formulation of CBD for Enhanced Oral Uptake	Synthetic CBD therapeutic	Undefined mechanism	Inflammation, Pain	180 Life Sciences	Phase I		Planning	Synthetic CBD therapeutic-180 Life Sciences
700341752	Why Antiprogestrone (Mifepristone) and Cyp 26 Inhibitor Must be Combined With Tamoxifen or ( Tamoxifen and Retinoic Acid) for Treating Early Breast Cancer	All trans-retinoic acid, Mifepristone Cannabidiol (Epidiolex) and tamoxifen Patients will receive oral All trans-retinoic acid and Mifepristone daily for 2 weeks ,after which daily oral Cannabidiol (Epidiolex) is added to the regimen for 2 weeks , after which daily oral tamoxifen is added to the regimen. Patients continue treatment for up to 28 weeks, with tamoxifen continued after the study if m…	5-HT1 serotonin receptor modulators, Antioxidants, Antioxidants, Cannabinoid receptor CB1 inverse agonists, Cannabinoid receptor CB2 inverse agonists, Estrogen receptor antagonists, Estrogen receptor modulators, Free radical scavengers, Glucocorticoid receptor antagonists, Myeloid-derived suppressor cell modulators, Ornithine decarboxylase inhibitors, Progesterone receptor antagonists, Protein sy…	Early breast cancer		Phase III		Not yet recruiting	Alitretinoin, Cannabidiol, Isotretinoin, Mifepristone, Tamoxifen, Tocopherol, Tretinoin
700304777	A Phase 2a, Open-label, Multicenter, Study to Evaluate the Pharmacokinetic (PK), Safety and Efficacy of Multiple Doses of Cannabidiol for the Prevention of aGVHD After Allogeneic Hematopoietic Stem Cell Transplantation (HSCT)	Oral CBD 150 BID Drug: CBD (CBD + Standard aGVHD prophylaxis calcineurin inhibitor (cyclosporine or tacrolimus) + methotrexate (MTX). Subjects transplanted from unrelated donors or from mismatched siblings will also receive anti-T cell globulin.) Oral CBD 300 BID Drug: CBD (CBD + Standard aGVHD prophylaxis calcineurin inhibitor (cyclosporine or tacrolimus) + methotrexate (MTX). Subjects transplan…	5-HT1 serotonin receptor modulators, Antibody-dependent cell cytotoxicity, Antimetabolites, Antioxidants, Bone morphogenetic protein receptor type II modulators, Calcineurin inhibitors, Calcineurin inhibitors, Cannabinoid receptor CB1 inverse agonists, Cannabinoid receptor CB2 inverse agonists, Cytokine inhibitors, Immunosuppressants, Immunosuppressants, Immunosuppressants, Immunosuppressants, Mi…	Graft-versus-host disease	Claritas Pharmaceuticals, Claritas Pharmaceuticals	Phase II		Active, no longer recruiting	Cannabidiol
700274679	A Randomized, Double-Blind, Placebo-Controlled, Phase 2 Study to Assess the Efficacy, Safety, and Tolerability of Cannabidiol Oral Solution for the Treatment of Patients With Prader-Willi Syndrome	Cannabidiol Cannabidiol oral solution (40 milligram/kilogram/day [40 mg/kg/day]) divided into two daily doses with a standard meal Drug: Cannabidiol (Oral solution) Placebo Matching placebo solution divided into two daily doses with a standard meal Drug: Placebo (Matching oral solution)	5-HT1 serotonin receptor modulators, Antioxidants, Cannabinoid receptor CB1 inverse agonists, Cannabinoid receptor CB2 inverse agonists, Transient receptor potential channel modulators	Prader-Willi syndrome	INSYS Therapeutics, Inc, INSYS Therapeutics, Inc, Radius Pharmaceuticals, Radius Pharmaceuticals	Phase II		Discontinued	Cannabidiol
700322613	A Randomized, Double-Blind, Placebo-Controlled, Multicenter Phase IIA Study of FSD201 (Ultramicronized PEA) + Standard of Care (SOC) Vs SOC in the Treatment of Hospitalized Patients With COVID-19	Arm A: FSD201 600 mg Participants will receive 600 milligrams (mg) FSD201 tablet twice daily (BID) orally along with the placebo matched to 600 mg FSD201 tablet from Day 1 to Day 14. Drug: FSD201 (Tablets for oral administration.) Other Name: ultramicronized palmitoylethanolamide (PEA) Drug: Placebo (Placebo tablets matched to FSD201 for oral administration.) Other: Standard of Care for Covid-19 …	Cannabinoid receptor agonists, G-protein-coupled receptor 55 modulators, Peroxisome proliferator-activated receptor alpha agonists	COVID 2019 infections, Inflammation	FSD Pharma, FSD Pharma	Phase II		Discontinued	Palmitoylethanolamide
700326754	Nabilone for Agitation Blinded Intervention Trial	Nabilone Arm Participants randomized to the nabilone arm will be titrated up to a maximum dose of 2 mg/day. Drug: Nabilone (After the screening period, participants randomized to the nabilone arm will receive nabilone for 8 weeks. Participants will then be followed for 8 weeks following completion of the study treatment.) Other Name: Cesamet Placebo Arm Participants randomized to the placebo arm …	Cannabinoid receptor agonists	Agitation		Phase III		Recruiting	Nabilone
700290287	A Phase 2, Open-label, Dose-finding Study to Assess the Efficacy, Safety, Tolerability, and Pharmacokinetics of Pharmaceutical Grade Synthetic Cannabidiol Oral Solution in Pediatric Patients With Treatment-Resistant Childhood Absence Seizures	Cohort 1: Cannabidiol Oral Solution 20 mg/kg/day Treatment Period: Cannabidiol Oral Solution 20 milligrams per kilogram per day (mg/kg/day) divided twice daily (BID) for 4 weeks. Drug: Cannabidiol Oral Solution (An oral solution containing pharmaceutical grade cannabidiol (nonplant-based).) Cohort 2: Cannabidiol Oral Solution 30 mg/kg/day Titration Period: Cannabidiol Oral Solution 20 mg/kg/day d…	5-HT1 serotonin receptor modulators, Antioxidants, Cannabinoid receptor CB1 inverse agonists, Cannabinoid receptor CB2 inverse agonists, Transient receptor potential channel modulators	Seizures	Radius Pharmaceuticals, Radius Pharmaceuticals	Phase II		Discontinued	Cannabidiol
700311111	Effects of THC on Retention of Memory for Fear Extinction Learning in PTSD: R33 Study	Placebo capsule In a randomized, double-blind, placebo-controlled, between-subjects design, the investigators will administer a single oral dose of dronabinol (7.5mg) or placebo (PBO) approximately two hours prior to each weekly exposure session (up to 9 sessions) in a standard prolonged exposure treatment protocol comprising 12 session overall. Half of the participants will receive 7.5mg dronabi…	Cannabinoid receptor CB1 agonists, Cannabinoid receptor CB2 agonists	Post-traumatic stress disorders		Phase I		Recruiting	Dronabinol
700337534	Safety and Efficacy of CBD (Epidiolex) in Idiopathic Generalized Epilepsy With Typical Absence Seizures	Absence Seizures Treated with Epidiolex This is a pilot, open-label study consisting of a screening period of up to 28 Days, a 4-week dose-titration treatment period to dose of up to 20 mg/kg/day BID of CBD (EPIDIOLEX ), and a 30-day safety follow-up period following the last dose of study medication. Drug: Cannabidiol (Epidiolex) (Use of Epidiolex to control absence seizures.)	5-HT1 serotonin receptor modulators, Antioxidants, Cannabinoid receptor CB1 inverse agonists, Cannabinoid receptor CB2 inverse agonists, Transient receptor potential channel modulators	Absence epilepsy, Generalised epilepsy, Seizures, Tonic-clonic epilepsy	Greenwich Biosciences, Jazz Pharmaceuticals Inc	Phase IV		Completed	Cannabidiol
700322285	Cannabidiol and Oral Contraceptive Pills: Exploring a Drug-Drug Interaction	Cannabidiol follow Placebo Oral contraceptives will be taken daily for 24 days along with Cannabidiol 400mg once daily for cycle 1. During cycle 3. placebo will be taken once daily along with OCPs. Drug: Cannabidiol Oil (400 mg Cannabidiol oil will be administered daily along with oral contraceptives daily for 24 days.) Other Name: Cannabidiol + OCP Drug: Placebo (Placebo will be administered dai…	5-HT1 serotonin receptor modulators, Antioxidants, Cannabinoid receptor CB1 inverse agonists, Cannabinoid receptor CB2 inverse agonists, Estrogen receptor agonists, Progesterone receptor agonists, Transient receptor potential channel modulators	Dravet syndrome, Epilepsy, Lennox-Gastaut syndrome		Phase IV		Completed	Cannabidiol, Ethinylestradiol, Levonorgestrel
700352692	A Randomized, Double-Blind Placebo Controlled Parallel Group Study of Safety and Efficacy of FSD201 in Patients With Chronic Widespread Musculoskeletal Nociplastic Pain Associated With Idiopathic Mast Cell Activation Syndrome (Disorder)	FSD201 Participants will receive 600 milligrams (mg) FSD201 tablet twice daily (BID) orally from Day 0 to Day 56. Drug: FSD201 (Tablets for oral administration.) Placebo Participants will receive placebo matched to 600 mg FSD201 tablets twice daily (BID) orally from Day 0 to Day 56. Drug: Placebo (Placebo tablets matched to FSD201 for oral administration.)	Cannabinoid receptor agonists, G-protein-coupled receptor 55 modulators, Peroxisome proliferator-activated receptor alpha agonists	Musculoskeletal pain	FSD Pharma, FSD Pharma	Phase II		Discontinued	Palmitoylethanolamide
700296845	Inhaled PPP001 Versus Immediate-release Oral Opioids for the Management of Breakthrough Pain in Cancer Subjects: a Randomized, Open Label, Crossover, Comparison Study	PPP001 Inhaled cannabinoids (PPP001) Drug: PPP001 (Group assigned to PPP001) Morphine sulfate or Hydromorphone or Oxycodone Oral morphine sulfate or hydromorphone or oxycodone at the previous stabilized dosage Drug: Morphine sulfate or Hydromorphone or Oxycodone (Group assigned to morphine sulfate or hydromorphone or oxycodone)	5-HT1 serotonin receptor modulators, Antioxidants, Cannabinoid receptor agonists, Cannabinoid receptor CB1 inverse agonists, Cannabinoid receptor CB2 inverse agonists, Opioid delta receptor agonists, Opioid kappa receptor agonists, Opioid mu receptor agonists, Opioid mu receptor agonists, Opioid receptor agonists, Transient receptor potential channel modulators	Cancer pain	Tetra Bio Pharma, Tetra Bio Pharma	Phase II		Recruiting	Nabiximols
700293926	A Multicenter, Open-Label Study to Assess the Long-Term Safety of Pharmaceutical Grade Synthetic Cannabidiol Oral Solution in Patients With Prader-Willi Syndrome	Cannabidiol Oral Solution: 20-40 mg/kg/day Participants will receive total daily doses between 20 milligrams per kilograms per day (mg/kg/day), 30 mg/kg/day, and 40 mg/kg/day. The two equivalent doses will be administered twice a day with a standard meal approximately every 12 hours. Drug: Cannabidiol Oral Solution (An oral solution containing pharmaceutical grade cannabidiol (nonplant-based).)	5-HT1 serotonin receptor modulators, Antioxidants, Cannabinoid receptor CB1 inverse agonists, Cannabinoid receptor CB2 inverse agonists, Transient receptor potential channel modulators	Prader-Willi syndrome	Benuvia Therapeutics, Benuvia Therapeutics, INSYS Therapeutics, Inc, INSYS Therapeutics, Inc, Radius, Radius	Phase II		Discontinued	Cannabidiol
700290868	A Multicenter, Open-Label, Flexible Dose Study to Assess the Long-Term Safety of Pharmaceutical Grade Synthetic Cannabidiol Oral Solution in Pediatric Patients With Treatment-Resistant Childhood Absence Seizures	Cannabidiol Oral Solution Cannabidiol Oral solution, dose as assigned in INS-17-103. Drug: Cannabidiol Oral Solution (An oral solution containing pharmaceutical grade cannabidiol (nonplant-based).)	5-HT1 serotonin receptor modulators, Antioxidants, Cannabinoid receptor CB1 inverse agonists, Cannabinoid receptor CB2 inverse agonists, Transient receptor potential channel modulators	Epilepsy	Benuvia Therapeutics, Benuvia Therapeutics, Radius, Radius	Phase II		Discontinued	Cannabidiol
700364968	Study of SCI-210 in patients with status epilepticus	Cannabidiol/palmitoylethanolamide	5-HT1 serotonin receptor modulators, Cannabinoid receptor CB1 inverse agonists, Cannabinoid receptor CB2 inverse agonists, Transient receptor potential channel modulators	Status epilepticus	SciSparc	Phase I		Planning	Cannabidiol/palmitoylethanolamide
700364924	A Clinical study evaluating Clearmind's MEAI and SciSparc's PEA combination treatment for Obesity and Metabolic Syndrome	5-methoxy-2-aminoindane Palmitoylethanolamide	5-HT1A serotonin receptor modulators, Cannabinoid receptor agonists, G-protein-coupled receptor 55 modulators, Peroxisome proliferator-activated receptor alpha agonists	Metabolic syndrome, Obesity	Clearmind Medicine, SciSparc	Phase II		Planning	5 methoxy 2 aminoindane, Palmitoylethanolamide
700035090	Does Intravenous Cannabis Reduce PONV?	Placebo Dronabinol Dronabinol (Dosage: 0.125 mg/kg; Route: IV inf; Frequency: single dose; Duration: single dose; Dronabinol was administered over 15 minutes.)	Cannabinoid receptor CB1 agonists, Cannabinoid receptor CB2 agonists	Postoperative nausea and vomiting		Phase III	Dronabinol was associated with significantly higher scores for confusion, anxiety, sedation and change of perception, compared with placebo (p&lt;0.01, p&lt;0.05, p&lt;0.01 and p&lt;0.01, respectively), when administered for the prevention of postoperative nausea in patients undergoing elective surgery.[1] Dronabinol was associated with a similar incidence of nausea during the first two postopera…	Discontinued	Dronabinol
700356292	Dronabinol for the Reduction of Chronic Pain and Inflammation in People With Sickle Cell Disease	Dronabinol BID for 8 weeks. Dosage will be individualized per patient. In days 1-4 of the study each patient will be titrated from 5mg bid to a minimum dose of 2.5 mg bid to a maximum dose of 10 mg bid depending on patient preference. Drug: Dronabinol (Dronabinol, an FDA approval oral agent containing synthetic tetrahydrocannabinol (THC)) Other Name: Marinol Placebo A placebo comparator Drug: Pla…	Cannabinoid receptor CB1 agonists, Cannabinoid receptor CB2 agonists	Inflammation, Pain		Phase II		Recruiting	Dronabinol
700292859	A Phase 3 Randomized, Double-Blind, Placebo-Controlled, Parallel-Group Study to Assess the Efficacy, Safety, and Tolerability of Cannabidiol Oral Solution as Adjunctive Therapy With Vigabatrin as Initial Therapy in Patients With Infantile Spasms	CBD with Vigabatrin Participants received up to 40 milligrams per kilogram per day (mg/kg/day) divided twice daily (BID) of CBD with food. Participants also received up to 150 mg/kg/day BID of vigabatrin with food. Drug: Cannabidiol Oral Solution (An oral solution containing pharmaceutical grade cannabidiol (nonplant-based).) Drug: Vigabatrin (Powder suspension) Other Name: Sabril Placebo with Vi…	4-aminobutyrate transaminase inhibitors, 5-HT1 serotonin receptor modulators, Antioxidants, Cannabinoid receptor CB1 inverse agonists, Cannabinoid receptor CB2 inverse agonists, GABA agents, Transient receptor potential channel modulators	Infantile spasms	Benuvia Therapeutics, Benuvia Therapeutics, INSYS Therapeutics, Inc, INSYS Therapeutics, Inc, Radius, Radius	Phase III		Discontinued	Cannabidiol
700292903	Nabilone Use for Acute Pain in Inflammatory Bowel Disease Patients With Chronic Opioid Use Undergoing Gastrointestinal Surgery: A Single-centered Randomized Controlled Trial	Nabilone Treatment Patients who are chronic opioid users for chronic pain and have been exposed to cannabis or cannabinoid products, treated with IV PCA and nabilone as per protocol Drug: Nabilone (Treatment regimen will involve nabilone capsule administration starting with 1mg BID orally first administered on POD #0. The patient will be continued on this medication for 72 hours) Other Name: Cesa…	Cannabinoid receptor agonists	Postoperative pain		Phase II		Not yet recruiting	Nabilone
700309621	The Effects of Dronabinol in Opioid-Related Outcomes	Dronabinol 2.5mg Dronabinol 2.5mg Drug: Dronabinol (Dronabinol 2.5 mg) Other Name: Marinol Dronabinol 5mg Dronabinol 5mg Drug: Dronabinol (Dronabinol 5 mg) Other Name: Marinol Placebo Placebo Drug: Placebo (Placebo)	Cannabinoid receptor CB1 agonists, Cannabinoid receptor CB2 agonists	Pain		Phase 0		Recruiting	Dronabinol
700323982	Novel Cognitive Treatment Targets for Epidiolex in Sturge- Weber Syndrome: A Phase II Trial	Cannabidiol/ Epidiolex All subjects will receive the experimental Epidiolex (cannabidiol) oral solution to be taken at home twice a day, and will be treated on an outpatient basis. The drug will be taken for 24 weeks unless the subject chooses to participate in the extension phase of the study, in which case the subject will continue to receive the drug for one additional year or until the drug i…	5-HT1 serotonin receptor modulators, Antioxidants, Cannabinoid receptor CB1 inverse agonists, Cannabinoid receptor CB2 inverse agonists, Transient receptor potential channel modulators	Cognition disorders, Sturge-Weber syndrome	GW Pharmaceuticals, Jazz Pharmaceuticals Inc	Phase II		Completed	Cannabidiol
700315869	A Single-arm, Open-label Feasibility Pilot of Cannabidiol as an Adjunct to Sublingual Buprenorphine on Cue-induced Cravings Among Individuals With Opioid Use Disorder	Cannabidiol As this is a single-arm, open-label study, all subjects will receive the interventional arm, specifically 600mg of oral cannabidiol once daily for 3 consecutive days. Drug: Cannabidiol 600mg (All subjects will receive 600mg of oral cannabidiol for 3 days in an open-label fashion. Cannabidiol will be provided using Epidiolex™ oral solution 100mg/mL, and the drug will be procured by the…	5-HT1 serotonin receptor modulators, Antioxidants, Cannabinoid receptor CB1 inverse agonists, Cannabinoid receptor CB2 inverse agonists, Nociceptin receptor agonists, Opioid delta receptor agonists, Opioid kappa receptor antagonists, Opioid mu receptor agonists, Transient receptor potential channel modulators	Opioid-related disorders		Phase II		Completed	Cannabidiol
700364271	A Phase 3 program of Zygel in children and adolescents in patients with 22q deletion syndrome	ZYN002 (zygel)	5-HT1 serotonin receptor modulators, Antioxidants, Cannabinoid receptor CB1 inverse agonists, Cannabinoid receptor CB2 inverse agonists, Transient receptor potential channel modulators	DiGeorge syndrome	Zynerba Pharmaceuticals, Zynerba Pharmaceuticals	Phase III		Planning	Cannabidiol
700335348	Effect of Cannabinoids on Pain in Fabry Disease Patients; a Prospective, Randomized, Double-blind, Placebo-controlled, Crossover, Multicenter Study	Sativex® .It contains Δ-9-Tetrahydrocannabinol (THC) and Cannabidiol (CBD) Drug: Cannabis sativa L., folium cum flore (Muscle Relaxation) Other Name: Spasmolytic Placebo oral spray Drug: Placebo (Muscle Relaxation) Other Name: Spasmolytic	5-HT1 serotonin receptor modulators, Antioxidants, Cannabinoid receptor agonists, Cannabinoid receptor CB1 inverse agonists, Cannabinoid receptor CB2 inverse agonists, Transient receptor potential channel modulators	Neuropathic pain		Phase II		Recruiting	Nabiximols
700364105	Pilot study on the effect of cannabinoids THC + CBD on resistant spasticity in patients with chronic spinal cord injury	Cannabidiol Product Name: Sativex 2,7 mg / 2,5 mg Solución para pulverización bucal INN-Proposed INN: Cannabidiol Investigational Medicinal Product Trade Name: Sativex 2,7 mg / 2,5 mg Solución para pulverización bucal Name of the Marketing Authorisation Holder: GW Pharma (International) B.V. Country which granted the Marketing Authorisation: Spain Pharmaceutical Form: Oral spray, suspension IMP R…	5-HT1 serotonin receptor modulators, Antioxidants, Cannabinoid receptor agonists, Cannabinoid receptor CB1 inverse agonists, Cannabinoid receptor CB2 inverse agonists, Transient receptor potential channel modulators	Muscle spasticity	Almirall S.A.	Phase IV		Recruiting	Nabiximols
700363618	Endocannabinoid System Engagement to Reduce Anxiety Reactivity With Cannabidiol in Social Anxiety Disorder (R61 Project)	Cannabidiol 300 mg/d Participants will receive CBD (300 mg/d). Evenly split doses of 150 mg will be taken at morning and evening meals for 3 days, and a 150 mg dose will be taken in the morning of day 4 (before the post-test). Drug: Cannabidiol (The CBD product to be used in this study is Epidiolex (Jazz Pharmaceuticals/Greenwich), a plant-derived, highly purified CBD oral solution that is FDA ap…	5-HT1 serotonin receptor modulators, Antioxidants, Cannabinoid receptor CB1 inverse agonists, Cannabinoid receptor CB2 inverse agonists, Transient receptor potential channel modulators	Anxiety disorders		Phase II		Recruiting	Cannabidiol
700326806	A Double-Blind, Crossover Trial of Cannabidiol to Treat Severe Behavior Problems in Children With Autism	cannabidiol cannabidiol arm Drug: Epidiolex (While in the intervention arm subjects will receive EPIDIOLEX, an oral purified CBD solution developed by GW Pharmaceuticals. The formulation is a 100 mg/mL solution, which allows for easy dose titration and administration even to young children. EPIDIOLEX is naturally-derived CBD, and has been found to have a purity of over 98%. The solution includes …	5-HT1 serotonin receptor modulators, Antioxidants, Cannabinoid receptor CB1 inverse agonists, Cannabinoid receptor CB2 inverse agonists, Transient receptor potential channel modulators	Autistic disorder, Pervasive child development disorders		Phase II/III		Active, no longer recruiting	Cannabidiol
700362959	A Randomized, Double-Blind, Placebo-Controlled Trial Using Cannabidiol for the Treatment of Painful Diabetic Peripheral Neuropathy of the Feet	CBD Subject will receive a 28-day supply of 20 mg CBD sublingual tablets to be taken 3 times a day for 28 days. Drug: CBD (A water-soluble sublingual tablet containing 20 mg of CBD.) Placebo Control A placebo sublingual tablet to be taken three times a day for 28 days. Drug: Placebo (An inactive compound.)	5-HT1 serotonin receptor modulators, Antioxidants, Cannabinoid receptor CB1 inverse agonists, Cannabinoid receptor CB2 inverse agonists, Transient receptor potential channel modulators	Diabetic nephropathies	Pure Green Pharmaceuticals, Pure Green Pharmaceuticals	Phase II		Recruiting	Cannabidiol
700343830	Investigation of the Pharmacokinetic Profile of CBD	Test condition 1 Cannabidiol 200 mg with standard meal Drug: Cannabidiol (Cannabidiol 200 mg) Other Name: Nantheia ATL5 Test condition 2 Cannabidiol 400 mg with standard meal Drug: Cannabidiol (Cannabidiol 400 mg) Other Name: Nantheia ATL5 Test condition 3 Epidiolex 400 mg with standard meal Drug: Cannabidiol (Epidiolex 400 mg) Other Name: Epidiolex Test condition 4 Cannabidiol 400 mg with high f…	5-HT1 serotonin receptor modulators, Antioxidants, Cannabinoid receptor CB1 inverse agonists, Cannabinoid receptor CB2 inverse agonists, Transient receptor potential channel modulators	COVID 2019 infections, Neuropathic pain, Opioid-related disorders, Post-traumatic stress disorders, Psoriasis	ANANDA Scientific	Phase I		Active, no longer recruiting	Cannabidiol
700362723	Cannabis-opioid interaction in the treatment of fibromyalgia pain an open label proof-of-concept study	Product Name: Bediol Cannabis Flos INN-Proposed INN: DELTA-9-TETRAHYDROCANNABINOL Pharmaceutical Form: Granules in single-dose container IMP Routes of Administration: Inhalation use Active Substance CAS number: 1972-08-3 Active Substance other descriptive name: DELTA-9-TETRAHYDROCANNABINOL EV Substance code: SUB27785 Active Substance INN: DELTA-9-TETRAHYDROCANNABINOL Active Substance Concentratio…	5-HT1 serotonin receptor modulators, Antioxidants, Cannabinoid receptor agonists, Cannabinoid receptor CB1 inverse agonists, Cannabinoid receptor CB2 inverse agonists, Opioid delta receptor agonists, Opioid kappa receptor agonists, Opioid mu receptor agonists, Transient receptor potential channel modulators	Fibromyalgia		Phase II		Recruiting	Nabiximols
700350435	The Use of Cannabidiol (CBD) in Pain Reduction and Opioid Use After Shoulder Arthroscopy; A Double-Blind, Randomized Control Study	Cohort 1 - CBD Drug: CBD Oral Disintegrating Tablet (ODT) (Cohort 1: CBD ODTs to be administered with routine post-operative pain management regimen) Cohort 2 - Placebo Other: Placebo ODT (Cohort 2 will not receive CBD; but a visually indistinguishable placebo ODT instead. The resident physician, physician assistant, anesthesiologist, surgeon and study team members will remain blinded. Additional…	5-HT1 serotonin receptor modulators, Antioxidants, Cannabinoid receptor CB1 inverse agonists, Cannabinoid receptor CB2 inverse agonists, Transient receptor potential channel modulators	Postoperative pain	Orcosa	Phase II/III		Completed	Cannabidiol
700299537	Title A Pilot Trial to Evaluate Syndros in Decreasing Opioid Requirement in Patients With Bone Metastases From Breast Cancer	Treatment (Syndros) All patients start on Syndros at 4.2 mg po BID for 3 days, if tolerated without side effects the dose is increased to 8.4 mg QAM and 4.2 mg QPM for an additional 3 days. If the patient continues to tolerate the medication, the dose will be increased to 8.4 mg BID for the rest of the study period (total of 8wks). Drug: Syndros (As noted in arm description. For patients who have…	Cannabinoid receptor CB1 agonists, Cannabinoid receptor CB2 agonists	Cancer pain		Phase 0		Completed	Dronabinol
700310026	SAFETY AND EFFICACY OF PPP001-kit FOR THE UNCONTROLLED PAIN RELIEF IN PATIENTS WITH ADVANCED CANCER: A RANDOMIZED, DOUBLE-BLIND, PLACEBO-CONTROLLED, PARALLEL GROUP STUDY	inhaled THC/CBD (PPP001) PPP001 (cannabis dosing capsule with THC/CBD) inhalation with a device Drug: PPP001 (1 cannabis dosing capsule inhaled 3 times a day with a vaporizer device) Other Name: QIXLEEF Placebo Placebo inhalation with a device Drug: Placebo (1 placebo dosing capsule inhaled 3 times a day with a vaporizer device)	5-HT1 serotonin receptor modulators, Antioxidants, Cannabinoid receptor agonists, Cannabinoid receptor CB1 inverse agonists, Cannabinoid receptor CB2 inverse agonists, Transient receptor potential channel modulators	Cancer pain	Tetra Bio Pharma, Tetra Bio Pharma	Phase II		Recruiting	Nabiximols
700361281	A human bioequivalence study of EPI-002	EPI 002 (orally disintegrating tablet )		Multiple sclerosis	Catalent, Ethicann Pharmaceuticals, Ethicann Pharmaceuticals	Phase II		Planning	EPI-002-Ethicann-Pharmaceuticals
700361067	A single center, open-label, fixed-sequence, 2 treatment study, healthy adult subjects receiving oral ganaxolone co-administered with Epidiolex in healthy adult subjects	Ganaxolone ( 600 mg oral - (50 mg/mL)) Epidiolex ( cannabidiol) - oral (12.5 mg/kg BID)	5-HT1 serotonin receptor modulators, Antioxidants, Cannabinoid receptor CB1 inverse agonists, Cannabinoid receptor CB2 inverse agonists, GABA A receptor modulators, Transient receptor potential channel modulators	Seizures	Marinus Pharmaceuticals	Phase IV		Completed	Cannabidiol, Ganaxolone
700262520	A phase I study to evaluate the safety, pharmacokinetics (PK), and pharmacodynamics (PD) of ganaxolone IV in healthy volunteers	Ganaxolone The study will include a dose escalation of a bolus dosage of ganaxolone IV and a bolus dose of ganaxolone IV, followed by a continuous infusion. Four cohorts of subjects were enrolled in Stage 1 and received escalating doses of ganaxolone, and one cohort of subjects was enrolled in Stage 2.	5-HT1 serotonin receptor modulators, Antioxidants, Cannabinoid receptor CB1 inverse agonists, Cannabinoid receptor CB2 inverse agonists, GABA A receptor modulators, Transient receptor potential channel modulators	Angelman syndrome, Epilepsy, Fragile X syndrome, Lennox-Gastaut syndrome, Postnatal depression, Status epilepticus	Marinus Pharmaceuticals	Phase I	Results from a phase I trial in 36 subjects showed that ganaxolone intravenous was generally safe and well tolerated, both as bolus and continuous infusion. Six treatment-emergent adverse events of mild severity were reported after treatment initiation, and were resolved without intervention. Headache was attributed directly to ganaxolone intravenous. There were no incidences of serious adverse e…	Completed	Cannabidiol, Ganaxolone
700257689	A Phase 2, Double-blind, Randomized, Placebo-controlled Study to Investigate the Safety, Tolerability, and Efficacy of JBT-101 in Subjects With Dermatomyositis	JBT-101 Part A: JBT-101 20 mg capsule once a day on Days 1-28, then 20 mg capsule twice a day on Days 29-84. Part B: JBT-101 20 mg twice daily on Days 1 - 365 of the OLE. Drug: JBT-101 (Part A: 20 mg once daily on Days 1-28, then 20 mg twice daily on Days 29-84. Part B: JBT-101 20 mg twice daily on Days 1 - 365 of the OLE.) Other Name: lenabasum Placebo Part A: Placebo capsule once a day on Days …	Cannabinoid receptor CB2 agonists	Dermatomyositis	Corbus Pharmaceuticals, Corbus Pharmaceuticals	Phase II	In a phase II trial in patients with dermatomyositis, lenabasum proved to be safe and well tolerated with no serious adverse events or discontinuations. 100% of patients reported ≥ 1 AE during ≥ 23 months, for a total of 69 adverse events (AEs). Earlier results included AE occurring were mild (n = 16, 80%), a severe AE (fatigue) wasn't related to the treatment. Two patients indicated dermatomyosi…	Discontinued	Lenabasum
700321993	Effect of Cannabidiol Oil on Postoperative Pain After Ureteroscopy for Urinary Calculi	CBD Oil Group Drug: Cannabidiol (The product is a liquid formulation that will be prescribed at a dosage of 20 mg per day for a total of 3 days.) Other Name: Epidiolex Control Group Drug: Placebo (The product is a liquid formulation placebo that will be prescribed at an equivalent volume as active drug for 3 days)	5-HT1 serotonin receptor modulators, Antioxidants, Cannabinoid receptor CB1 inverse agonists, Cannabinoid receptor CB2 inverse agonists, Transient receptor potential channel modulators	Postoperative pain		Phase II/III		Completed	Cannabidiol
700286051	A Multicenter, Randomized, Double-Blind, Placebo-Controlled Phase 2 Trial to Evaluate Efficacy and Safety of Lenabasum in Cystic Fibrosis	Lenabasum 20 mg BID Drug: Lenabasum 20 mg (Subjects will receive lenabasum 20 mg twice daily.) Lenabasum 5 mg BID Drug: Lenabasum 5 mg (Subjects will receive lenabasum 5 mg twice daily.) Placebo BID Other: Placebo (Subjects will receive placebo twice daily.)	Cannabinoid receptor CB2 agonists	Cystic fibrosis	Corbus Pharmaceuticals, Corbus Pharmaceuticals	Phase II	In a phase IIb trial in patients with cystic fibrosis lenabasum was generally safely administered and well tolerated, with no new safety findings. The commonly reported adverse events were dizziness, fatigue, and dry mouth reported in ≥ 2% of patients[1]. In a phase IIb trial in patients with cystic fibrosis lenabasum did not meet its primary efficacy endpoint of reducing the rate of PEx, PEx rat…	Completed	Lenabasum
700207925	A Multicentre, Double-blind, Randomised Parallel Group, Placebo- controlled Study of the Effect of long-term treatment with Sativex on Cognitive Function and Mood of Patients with Spasticity due to Multiple Sclerosis	Sativex Description: Patients self-administered their allocated randomized treatment on an outpatient basis, up to a maximum of 12 sprays to the oral mucosa per day (following an initial titration period). Type: Drugarm_group_label: Sativex other_names: Nabiximols other_names: GWP42001 other_names: THC/CBD spray Placebo Description: Patients self-administered their allocated randomized treatment …	5-HT1 serotonin receptor modulators, Antioxidants, Cannabinoid receptor agonists, Cannabinoid receptor CB1 inverse agonists, Cannabinoid receptor CB2 inverse agonists, Transient receptor potential channel modulators	Multiple sclerosis, Muscle spasticity	Gentium, Greenwich Biosciences, GW Pharmaceuticals, GW Pharmaceuticals, Jazz Pharmaceuticals Inc, Jazz Pharmaceuticals Inc	Phase IV	Nabiximols [Sativex] had no long-term effects on cognitive function or mood, compared with placebo, in patients with multiple-sclerosis-related muscle spasticity. The change in cognitive function as assessed by the total Paced Auditory Serial Addition Test (PASAT) score from baseline to 12 months (primary endpoint) was similar in both treatment groups (slight improvement).[1] Nabiximols [Sativex]…	Completed	Nabiximols
700360501	A real-world evidence (RWE), observational study of NanaBis	Cannabidiol/tetrahydrocannabivarin-9	5-HT1 serotonin receptor modulators, Antioxidants, Cannabinoid receptor agonists, Cannabinoid receptor CB1 inverse agonists, Cannabinoid receptor CB2 inverse agonists, Transient receptor potential channel modulators	Cancer pain, Pain	Medlab	Phase II		Recruiting	Nabiximols
700342892	Safety and Efficacy of Oral Cannabis in Chronic Spine Pain	Analgesia Arm: Placebo, then THC, then THC/CBD Subjects in this crossover arm will be assigned to 6 weeks on Placebo oral solution, then 6 weeks on THC oral solution, then 6 weeks on THC/CBD oral solution. Frequency of drug administration is 3-4 times a day. Drug: THC/CBD (Oral solution containing 5mg THC and 50 mg CBD per 1 ml) Drug: THC (Oral solution containing 5mg THC per 1 ml) Drug: Placebo …	5-HT1 serotonin receptor modulators, Antioxidants, Cannabinoid receptor agonists, Cannabinoid receptor CB1 inverse agonists, Cannabinoid receptor CB2 inverse agonists, Transient receptor potential channel modulators	Pain		Phase III		Not yet recruiting	Nabiximols, Tetrahydrocannabinol
700292039	A Randomized, Double-Blind, Placebo-Controlled Multiple-Center, Efficacy and Safety Study of ZYN002 Administered as a Transdermal Gel to Children and Adolescents With Fragile X Syndrome	ZYN002 - Cannabidiol transdermal gel ZYN002 supplied as a transdermal gel. Patients weighing less than or equal to 35 kg will be randomized to receive either 125 mg cannabidiol Q12H or placebo. Patients weighing greater than 35 kg will be randomized to receive 250 mg cannabidiol Q12H or placebo. Drug: ZYN002 - Cannabidiol Transdermal Gel (Pharmaceutically manufactured. Cannabidiol formulated as a…	5-HT1 serotonin receptor modulators, Antioxidants, Cannabinoid receptor CB1 inverse agonists, Cannabinoid receptor CB2 inverse agonists, Transient receptor potential channel modulators	Fragile X syndrome	Zynerba Pharmaceuticals, Zynerba Pharmaceuticals	Phase II/III	Top-line results from the phase II/III CONNECT-FX trial in 212 evaluable patients indicated a generally well-tolerated profile for cannabidiol with the safety profile being consistent with previous trials. Safety signals were not identified. Approximately 54% of 211 patients belonging to the safety population experienced a treatment emergent adverse event (any event, whether unrelated or related …	Completed	Cannabidiol
700218650	Double Blind, Randomised, Parallel Group, Placebo Controlled Trial of a Combination of THC and CBD in Patients With Multiple Sclerosis, Followed by an Open Label Assessment and Study Extension	GW-1000-02 Active treatment. Drug: GW-1000-02 (Containing THC (27 mg/ml):CBD (25 mg/ml), in ethanol:propylene glycol (50:50) excipients, with peppermint oil (0.05%) flavouring. The maximum permitted dose of study medication was eight actuations (22 mg THC and 20 mg CBD) in any three hour period, and 48 actuations (130 mg THC and 120 mg CBD) in any 24 hour period.) Other Name: Sativex	5-HT1 serotonin receptor modulators, Antioxidants, Cannabinoid receptor agonists, Cannabinoid receptor CB1 inverse agonists, Cannabinoid receptor CB2 inverse agonists, Transient receptor potential channel modulators	Multiple sclerosis	Jazz Pharmaceuticals Inc, Jazz Pharmaceuticals Inc	Phase III		Completed	Nabiximols
700253651	A phase I/II study of INM-088 for the treatment of glaucoma	CTI-085 CTI-085 (Company: InMed Pharmaceuticals)	Apoptosis inhibitors, Apoptosis inhibitors, Cannabinoid receptor agonists, Cannabinoid receptor agonists	Glaucoma	InMed Pharmaceuticals, InMed Pharmaceuticals	Phase I/II		Planning	Cannabinol, Cannabinol
700256067	A Multi Centre Randomised, Double Blind, Placebo Controlled, Parallel Group Comparison of the Effects of Cannabis Based Medicine Standardised Extracts Over 4 Weeks, in Patients With Chronic Refractory Pain Due to Multiple Sclerosis or Other Defects of Neurological Function	GW-1000-02 Each 100 μl actuation contains 2.5 mg delta-9-tetrahydrocannabinol (THC) and 2.5 mg cannabidiol (CBD). The maximum permitted dose was 48 actuations in any 24 hour period (120 mg THC/120 mg CBD). Drug: GW-1000-02 (Each actuation of GW-1000-02 (100 μl) delivered a dose containing 2.5 mg delta-9-tetrahydrocannabinol (THC) and 2.5 mg cannabidiol (CBD). The maximum permitted dose of study m…	5-HT1 serotonin receptor modulators, Antioxidants, Cannabinoid receptor agonists, Cannabinoid receptor CB1 inverse agonists, Cannabinoid receptor CB2 inverse agonists, Transient receptor potential channel modulators	Multiple sclerosis, Neurological disorders, Pain	Jazz Pharmaceuticals Inc, Jazz Pharmaceuticals Inc	Phase III		Completed	Nabiximols
700218196	A Randomised, Double Blind, Placebo Controlled, Parallel Group Comparative Study of the Efficacy, Safety and Tolerability of Sublingual Cannabis Based Medicine Extracts and Placebo in Patients With Intractable Neuropathic Pain Associated With Spinal Cord Injury	GW-1000-02 Active treatment. Drug: GW-1000-02 (Contained delta-9-tetrahydrocannabinol (THC) (27 mg/ml):cannabidiol (CBD) (25 mg/ml) as extract of Cannabis sativa L., with peppermint oil, 0.05% (v/v), in ethanol:propylene glycol (50:50) excipient. Each actuation delivered 100 μl (THC 2.7 mg and CBD 2.5 mg). The maximum permitted dose of study medication was eight actuations in any three-hour perio…	5-HT1 serotonin receptor modulators, Antioxidants, Cannabinoid receptor agonists, Cannabinoid receptor CB1 inverse agonists, Cannabinoid receptor CB2 inverse agonists, Transient receptor potential channel modulators	Neuropathic pain	Jazz Pharmaceuticals Inc, Jazz Pharmaceuticals Inc	Phase III		Completed	Nabiximols
700255947	A Double Blind, Randomised, Three Way Crossover Study Comparing Two Different Sublingual Cannabis Based Medicine Extracts With Placebo, in Patients With Chronic Pain Due to Brachial Plexus Injury.	GW-1000-02 Active treatment. Drug: GW-1000-02 (Contains delta-9-tetrahydrocannabinol (THC) (25 mg/ml) and cannabidiol (CBD) (25mg/ml) as extract of Cannabis sativa L, with peppermint oil, 0.05% (v/v), in ethanol:propylene glycol (50:50) excipient. Each actuation delivered 100 μl (THC 2.5 mg and CBD 2.5 mg). The maximum daily exposure was set at 48 actuations per day.) Other Name: Sativex GW-2000-…	5-HT1 serotonin receptor modulators, Antioxidants, Cannabinoid receptor agonists, Cannabinoid receptor CB1 agonists, Cannabinoid receptor CB1 inverse agonists, Cannabinoid receptor CB2 agonists, Cannabinoid receptor CB2 inverse agonists, Transient receptor potential channel modulators	Pain	Jazz Pharmaceuticals Inc, Jazz Pharmaceuticals Inc	Phase III		Completed	Dronabinol, Nabiximols
700162336	A Double Blind, Randomised, Parallel Group, Placebo Controlled Study of Sativex in the Treatment of Central Neuropathic Pain in Multiple Sclerosis	Placebo Placebo control. Drug: Placebo (Contained peppermint oil, 0.05% (v/v), quinoline yellow, 0.005% (w/v), sunset yellow, 0.0025% (w/v), in ethanol:propylene glycol (50:50) excipient. Each actuation delivered 100 μl. The maximum permitted dose of study medication was eight actuations in any three hour period, and 48 actuations in any 24 hour period.) Sativex Active treatment. Drug: Sativex (C…	5-HT1 serotonin receptor modulators, Antioxidants, Cannabinoid receptor agonists, Cannabinoid receptor CB1 inverse agonists, Cannabinoid receptor CB2 inverse agonists, Transient receptor potential channel modulators	Central pain, Multiple sclerosis	Jazz Pharmaceuticals Inc, Jazz Pharmaceuticals Inc	Phase III	Compared with placebo, dronabinol/cannabidiol oromucosal spray significantly improved Neuropathic Pain Scale scores and numerical rating scale (NRS) scores for pain and sleep disturbances (primary endpoints: all p&lt;0.05) over 4 weeks in patients with central pain resulting from multiple sclerosis. These improvements were sustained for up to 92 weeks of therapy (mean NRS score = 3.16) without ev…	Completed	Nabiximols
700355068	A randomised, placebo controlled phase 3 trial of Cannabidiol soft gel capsules in insomnia-related indications	Cannabidiol Placebo	5-HT1 serotonin receptor modulators, Antioxidants, Cannabinoid receptor CB1 inverse agonists, Cannabinoid receptor CB2 inverse agonists, Transient receptor potential channel modulators	Insomnia	Avecho Biotechnology, Avecho Biotechnology	Phase III		Planning	Cannabidiol
700291879	Long term efficacy and safety in children and young adults with treatment resistant epilepsy treated with Cannabidiol	cannabidiol (Epidiolex®; 100 mg/mL oral solution)	5-HT1 serotonin receptor modulators, Antioxidants, Cannabinoid receptor CB1 inverse agonists, Cannabinoid receptor CB2 inverse agonists, Transient receptor potential channel modulators	Epilepsy, Seizures	Greenwich Biosciences, GW Research	Clinical Phase Unknown	In expanded access programme (n=892), cannabidiol was well tolerated. Seven percent patients withdrew due to adverse events. 88% and 41% patients reported adverse events and serious adverse events respectively. There were 20 deaths, deemed unrelated to treatment by the investigator. Most common adverse events (≥20% of patients) observed were diarrhea (33%), convulsion (24%), somnolence (23%). ALT…	Recruiting	Cannabidiol
700257362	A Double Blind, Randomized, Placebo-controlled, Two-part Study to Investigate the Pharmacokinetics, Followed by Efficacy and Safety of GWP42006 as add-on Therapy in Patients With Inadequately Controlled Focal Seizures.	GWP42006 GWP42006 Drug: GWP42006 Other Name: Cannabidivarin, CBDV Placebo control Placebo Drug: Placebo Control Other Name: Placebo	Cannabinoid receptor modulators	Partial epilepsies, Seizures	GW Pharmaceuticals, GW Pharmaceuticals	Phase II	Preliminary top-line data from phase II trial in patients with inadequately controlled focal seizures demonstrated that cannabidivarin was generally well tolerated in the trial. More patients in the active group (73%) experienced treatment emergent adverse events compared to the placebo group (48%). adverse events of mild or moderate severity were experienced by a majority of the patients in the …	Completed	Cannabidivarin
700230714	A Two Part Study to Assess the Tolerability, Safety and Pharmacodynamics of Sativex in Combination With Dose-intense Temozolomide in Patients With Recurrent Glioblastoma	Patients commenced DIT on Day-7 (85.0 mg/m2 daily) and nabiximols as a single spray in the evening of Day 1, with gradual individualised titration by 1 additional spray/day, to a maximum dose based upon tolerability of up to 12 sprays/day (30 mg CBD and 32.4 mg THC). Sativex and Dose-Intense Temozolomide Patients will received Sativex and Dose-Intense Temozolomide in a double-blind manner Drug: S…	5-HT1 serotonin receptor modulators, Alkylating agents, Antioxidants, Cannabinoid receptor agonists, Cannabinoid receptor CB1 inverse agonists, Cannabinoid receptor CB2 inverse agonists, DNA cross linking agents, DNA synthesis inhibitors, Transient receptor potential channel modulators	Glioblastoma	GW Pharmaceuticals, GW Pharmaceuticals	Phase II	<B><EM>Glioblastoma:</EM></B> Nabiximols was generally well tolerated during the phase II part of a two-part, phase Ib/IIa trial in patients with recurrent glioblastoma. Treatment emergent adverse events lead to discontinuation of two patients in each group. The most common adverse events (three patients or more and greater than placebo) observed were vomiting (75%), dizziness (61%), nausea (38%)…	Completed	Nabiximols
700225949	A randomised, double blind, placebo controlled, parallel group, dose ranging study of GWP42004 as add on to metformin in the treatment of participants with Type 2 diabetes	15 mg GWP42004 bid Licaps® size double zero (Size 00) hard gelatin capsules containing 15 mg GWP42004 dissolved in excipients Macrogolglycerol Ricinoleate and Oleoyl macrogol-6-glycerides. One capsule taken twice daily for 12 weeks. Drug: GWP42004 (The total dose administered within any 24-hour interval will be two capsules (typically 12 hours apart).) Other Name: Delta-9-tetrahydrocannabivarin 2…	Cannabinoid receptor CB1 antagonists, Cannabinoid receptor CB2 antagonists, Glucagon-like peptide 1 stimulants	Type 2 diabetes mellitus	GW Pharmaceuticals, GW Pharmaceuticals	Phase II		Completed	Tetrahydrocannabivarin 9
700239753	The efficacy, safety and tolerability of nabiximols (Sativex) as an adjunctive treatment to existing anti-spasticity medications in children aged 8 to 18 years with spasticity due to cerebral palsy who have not responded adequately to their existing anti-spasticity medications: a parallel group randomised, double-blind, placebo-controlled study	Sativex Oromucosal spray containing delta-9-tetrahydrocannabinol (THC) (27 mg/mL):cannabidiol (CBD) (25 mg/mL). Each 100 μL spray to the sub-lingual or oral mucosa delivered THC 2.7 mg and CBD 2.5 mg. The maximum number of daily sprays was 12. Drug: Sativex (Oromucosal spray containing THC (27 mg/mL):CBD (25 mg/mL), in ethanol: propylene glycol (50:50) excipients, with peppermint oil (0.05%) flav…	5-HT1 serotonin receptor modulators, Antioxidants, Cannabinoid receptor agonists, Cannabinoid receptor CB1 inverse agonists, Cannabinoid receptor CB2 inverse agonists, Transient receptor potential channel modulators	Muscle spasticity	GW Pharmaceuticals, GW Pharmaceuticals	Phase III		Completed	Nabiximols
700234941	A Randomised, Double-Blind, Placebo-Controlled, Dose Escalation, Safety, Tolerability and Pharmacokinetics Study of Single Ascending and Multiple Doses of GWP42006 in Healthy Volunteers	Group/dose level 1b Matching placebo for Group/dose level 1a. As a safety precaution, subjects will be split into two sub-groups for sentinel dosing. On the first day of dosing , only two subjects will be dosed (randomisation schedule designed so that one placebo one active will be dosed on first day). Following a review of the safety data for the first set of subjects, the remaining subjects wil…	Cannabinoid receptor modulators	Epilepsy	GW Pharmaceuticals, GW Pharmaceuticals	Phase I		Completed	Cannabidivarin
700230733	A Two Part Study to Assess the Tolerability, Safety and Pharmacodynamics of Sativex in Combination With Dose-intense Temozolomide in Patients With Recurrent Glioblastoma	Patients commenced DIT on Day-7 (85.0 mg/m2 daily) and nabiximols as a single spray in the evening of Day 1, with gradual individualised titration by 1 additional spray/day, to a maximum dose based upon tolerability of up to 12 sprays/day (30 mg CBD and 32.4 mg THC). Sativex and Dose-Intense Temozolomide Patients will received Sativex and Dose-Intense Temozolomide and in open-label manner Drug: S…	5-HT1 serotonin receptor modulators, Alkylating agents, Antioxidants, Cannabinoid receptor agonists, Cannabinoid receptor CB1 inverse agonists, Cannabinoid receptor CB2 inverse agonists, DNA cross linking agents, DNA synthesis inhibitors, Transient receptor potential channel modulators	Glioblastoma	GW Pharmaceuticals, GW Pharmaceuticals	Phase I	<B><EM>Glioblastoma:</EM></B> Nabiximols was generally well tolerated during the phase II part of a two-part, phase Ib/IIa trial in patients with recurrent glioblastoma. Treatment emergent adverse events lead to discontinuation of two patients in each group. The most common adverse events (three patients or more and greater than placebo) observed were vomiting (75%), dizziness (61%), nausea (38%)…	Completed	Nabiximols, Temozolomide
700241715	An Observational Post-Marketing Safety Registry Of Patients Who Have Been Prescribed Sativex	Sativex® users UK: All patients and who are prescribed Sativex®. Germany and Sweden: Patients who are prescribed Sativex® from selected specialist neurology centres. Drug: Sativex® (Contains delta-9-tetrahydrocannabinol (THC), 27 mg/mL; cannabidiol (CBD), 25 mg/mL; in ethanol:propylene glycol (50:50) excipients, with peppermint oil (0.05%) flavouring. Each actuation delivers THC 2.7 mg and CBD 2.…	5-HT1 serotonin receptor modulators, Antioxidants, Cannabinoid receptor agonists, Cannabinoid receptor CB1 inverse agonists, Cannabinoid receptor CB2 inverse agonists, Transient receptor potential channel modulators	Cancer pain, Diabetic neuropathies, Multiple sclerosis, Muscle spasticity, Neuropathic pain	Gentium, Jazz Pharmaceuticals Inc, Jazz Pharmaceuticals Inc	Phase IV		Completed	Nabiximols
700329722	Study to Evaluate the Efficacy and Safety of CardiolRx™ in Patients With COVID-19 and Cardiovascular Disease or Risk Factors A Double-blind, Placebo-controlled Trial	Cannabidiol, pharmaceutically produced with &lt; 5 ppm THC CardiolRx Drug: Cannabidiol, pharmaceutically produced with &lt; 5 ppm THC (CardiolRx 2.5 mg/kg to 7.5 mg/kg of body weight b.i.d taken orally with food) Other Name: CardiolRx Placebo Placebo Drug: Placebo (Placebo 2.5 mg/kg to 7.5 mg/kg of body weight b.i.d taken orally with food)	5-HT1 serotonin receptor modulators, Antioxidants, Cannabinoid receptor CB1 inverse agonists, Cannabinoid receptor CB2 inverse agonists, Transient receptor potential channel modulators	Cardiovascular disorders	Cardiol Therapeutics, Cardiol Therapeutics	Phase II/III		Discontinued	Cannabidiol
700329236	An Assessment of the Drug Interaction Potential Between Oral Cannabidiol (Epidiolex) and the CES1 Substrate Methylphenidate in Healthy Volunteers	Exposure A Subjects will be administered one (1) 10 mg tablet of dl-methylphenidate (Ritalin®) CBD 750 mg (administered as 7.5 ml of Epidiolex® solution [100 mg/ml] of CBD) Drug: di-Methylphenidate plus Cannabidiol (Subjects will be administered one (1) 10 mg tablet of dl-methylphenidate (Ritalin®) plus CBD 750 mg (administered as 7.5 ml of Epidiolex® solution [100 mg/ml] of CBD)) Other Name: Rit…	5-HT1 serotonin receptor modulators, Adrenergic uptake inhibitors, Antioxidants, Cannabinoid receptor CB1 inverse agonists, Cannabinoid receptor CB2 inverse agonists, Central nervous system stimulants, Dopamine uptake inhibitors, Monoamine oxidase inhibitors, Transient receptor potential channel modulators	Cerebral ischaemia, Dravet syndrome, Epilepsy, Heroin-related disorders, Infantile spasms, Lennox-Gastaut syndrome, Opioid-related disorders, Parkinson's disease, Rett syndrome, Schizophrenia, Tuberous sclerosis		Phase IV		Completed	Cannabidiol, Methylphenidate
700359374	A multicentre, observational, retrospective study assessing effectiveness and tolerability of cannabidiol (CBD) in patients with developmental and epileptic encephalopathies, including Dravet syndrome (DS), and Lennox-Gastaut syndrome (LGS), in a Spanish Expanded Access Program.	Cannabidiol	5-HT1 serotonin receptor modulators, Antioxidants, Cannabinoid receptor CB1 inverse agonists, Cannabinoid receptor CB2 inverse agonists, Transient receptor potential channel modulators	Dravet syndrome, Lennox-Gastaut syndrome		Phase IV		Completed	Cannabidiol
700315435	A Randomized Phase 2a, Double-blind, Placebo-Controlled Study Examining the Safety and Efficacy of BOL-DP-o-08 in Patients With Endometriosis Syndrome.	BOL-DP-o-08 BOL-DP-o-08 Drug: BOL-DP-o-08 (BOL-DP-o-08 sublingual drops) Placebo Placebo Drug: Placebo (sublingual drops)	Cannabinoid receptor modulators	Endometriosis	BOL Pharma, BOL Pharma	Phase I/II		Withdrawn prior to enrolment	BOL DP o 08
700302352	A Randomized, Double-blind, Placebo-controlled Trial to Investigate the Efficacy and Safety of Cannabidiol Oral Solution (GWP42003-P, CBD-OS) in Patients With Rett Syndrome	15 mg/kg/day GWP42003-P 100 mg/mL GWP42003-P oral solution. Taken twice daily (morning and evening). Drug: GWP42003-P (GWP42003-P presented as an oral solution containing cannabidiol) Other Name: Cannabidiol, CBD, Epidiolex, CBD-OS 5 milligrams per kilogram per day (mg/kg/day) GWP42003-P 100 milligrams per milliliter (mg/mL) GWP42003-P oral solution. Taken twice daily (morning and evening). Drug:…	5-HT1 serotonin receptor modulators, Antioxidants, Cannabinoid receptor CB1 inverse agonists, Cannabinoid receptor CB2 inverse agonists, Transient receptor potential channel modulators	Rett syndrome	Jazz Pharmaceuticals Inc, Jazz Pharmaceuticals Inc	Phase III		Discontinued	Cannabidiol
700359295	A real-world retrospective cohort study of patients with multiple sclerosis treated with nabiximols between 2010 and 2020 in Germany	Nabiximols Muscle-relaxants Control received ≥1 dispensation for an ASM that was not nabiximols	5-HT1 serotonin receptor modulators, Antioxidants, Cannabinoid receptor agonists, Cannabinoid receptor CB1 inverse agonists, Cannabinoid receptor CB2 inverse agonists, Transient receptor potential channel modulators	Muscle spasticity, Neuropathic pain	Jazz Pharmaceuticals Inc	Phase IV		Completed	Nabiximols
700269097	SATIVEX AS ADD-ON THERAPY VS. FURTHER OPTIMIZED FIRST-LINE ANTISPASTICS THE S A V A N T TRIAL	Investigational Medicinal Product Trade Name: SATIVEX Name of the Marketing Authorisation Holder: GW Pharma Ltd Country which granted the Marketing Authorisation: European Union Pharmaceutical Form: Oromucosal spray Specific paediatric formulation: no IMP Routes of Administration: Oromucosal use Biological Origin Active Substance: yes Extractive medicinal product: yes Number Of treatment arms In …	5-HT1 serotonin receptor modulators, Antioxidants, Cannabinoid receptor agonists, Cannabinoid receptor CB1 inverse agonists, Cannabinoid receptor CB2 inverse agonists, Transient receptor potential channel modulators	Muscle spasticity	Almirall Hermal GmbH, Almirall Hermal GmbH, Greenwich Biosciences	Phase IV	<EM><B>Pooled data</B></EM>: Pooled data from the phase III GWSP0604 trial and phase IV SAVANT trial, showed that treatment with nabiximols, in patients (n=347) with muscle spasticity, was safe and generally well tolerated. Moreover, the safety profile of nabiximols was consistent with previous studies[1]. <EM><B>Pooled data</B></EM>: Pooled data from the phase III GWSP0604 trial and phase IV SAV…	Completed	Nabiximols
700045938	Evaluation of Potential Central Glucoregulatory Compounds to Treat/Ameliorate the Symptoms of Schizophrenia: a Proof-of-Concept Study in Healthy Volunteers.	URB597 URB597 is a selective inhibitor of the Fatty acid amide hydrolase enzyme. Drug: URB597 (10 mg / d for 5 days, orally) Intranasal Insulin Intranasal administered insulin Drug: intranasal Insulin (160 IU / d for 5 days, intranasal) Cannabidiol CR Cannabidiol is the main non psychoactive compound of the Cannabis sativa plant. Drug: Cannabidiol CR (320 mg / d for 5 days, orally) Other Name: Ar…	5-HT1 serotonin receptor modulators, Antioxidants, Cannabinoid receptor CB1 inverse agonists, Cannabinoid receptor CB2 inverse agonists, Fatty acid amide hydrolase inhibitors, Insulin receptor agonists, Ornithine decarboxylase stimulants, Phosphokinase stimulants, Protein tyrosine kinase stimulants, Transient receptor potential channel modulators	Schizophrenia		Phase I		Not yet recruiting	Cannabidiol, Insulin, URB 597
700338833	Randomized Open-label Study to Evaluate the Pharmacokinetics and Safety of VER-01 After Single Dose With and Without Meal in Healthy Volunteers	VER-01 following a high-fat breakfast (Day 1) and overnight fast (Day 4) The PK profile of VER-01 is investigated after oral intake of a single dose VER-01 (corresponding to 10 mg THC) in the morning 30 minutes after the intake of a standardised high-fat breakfast has been started on day 1 and after a 10-hour fasting period on day 4 (Group 2). Drug: VER-01 (standardised cannabis extract (containi…	Cannabinoid receptor CB1 agonists, Cannabinoid receptor CB2 agonists	Back pain	Vertanical, Vertanical	Phase I		Completed	Dronabinol
700314705	Assessing Quality of Life and the Feasibility of a Nutrition and Pharmacological Algorithm for Oncology Patients With Anorexia	Patients with poor to fair appetite The patients with poor-fair appetite (score on CNAQ less than 24) will be provided nutrition intervention by the Registered Dietitian and then put into one of three pharmacological groups. CNAQ = Council on Nutrition Appetite Questionnaire Drug: Dexamethasone (If the patient's prognosis is extremely poor (less than 12 weeks expected survival, based on discussio…	Alpha 2 adrenergic receptor antagonists, Cannabinoid receptor CB1 agonists, Cannabinoid receptor CB2 agonists, Glucocorticoid receptor agonists, Immunosuppressants, Serotonin 3 receptor antagonists, Serotonin 5-HT2 receptor antagonists	Anorexia		Phase IV		Discontinued	Dexamethasone, Dronabinol, Mirtazapine
700268869	A Phase 2, Double-blind, Randomized, Placebo-controlled Multicenter Study to Evaluate Efficacy, Safety, and Tolerability of JBT-101 in Systemic Lupus Erythematosus	JBT-101: 20 mg &amp; Placebo Eligible subjects will receive assigned study treatment of JBT-101 20 mg (A.M. Study Product) and 20 mg Placebo (P.M. Study Product). Drug: JBT-101 (Participants will self-administer JBT-101 by mouth (orally), at prescribed dose and frequency per protocol, Days 1-84. Administration of dose(s) should be at least 8 hours apart.) Other Name: lenabasum, anabasum, resunab,…	Cannabinoid receptor CB2 agonists	Systemic lupus erythematosus	Corbus Pharmaceuticals	Phase II	Results from the phase II trial showed that JBT-101 was safe and well-tolerated. No grade 4 or 5 adverse events (AEs) were observed. Seventy five subjects experienced at least 1 grade 2 or 3 AE: 20 (80%) PBO, 19 (79%) low, 21 (78%) med, 15 (60%) high. Five subjects experienced treatment-related AEs resulting in study drug discontinuation: 1 (4%) med, 4 (16%) high, all were Grade 2. 6 subjects exp…	Completed	Lenabasum
700358587	Single-site, Randomized, Double-Blind, Placebo-Controlled Crossover Trial of Dronabinol for the Treatment of Agitation in Outpatient With Dementia	Dronabinol First Participants will take Dronabinol 2.5 mg capsules twice daily for 1 week, followed by dronabinol 5 mg twice daily for 6 weeks, followed by dronabinol 2.5 mg twice daily for 1 week. They will then undergo a 3-week washout period, followed by placebo capsules twice daily for 8 weeks. Drug: Dronabinol (All participants will take both dronabinol and placebo at different points in the…	Cannabinoid receptor CB1 agonists, Cannabinoid receptor CB2 agonists	Dementia		Phase II		Not yet recruiting	Dronabinol
700358349	A clinical trial of IPI 201for the treatment of pain	IPI 201	5-HT1 serotonin receptor modulators, Antioxidants, Cannabinoid receptor CB1 inverse agonists, Cannabinoid receptor CB2 inverse agonists, Transient receptor potential channel modulators	Pain	Isosceles Pharmaceuticals	Phase I		Planning	Cannabidiol
700337861	A Phase IIa, Open-label, Multicentre Dose-Finding Trial in Patients With Relapsing Forms of Multiple Sclerosis (RMS) to Evaluate the Safety, Tolerability and Preliminary Efficacy of EHP-101	EHP-101 Once a day (OD) Drug: EHP-101 25 mg OD (25 mg OD during the first 28 Days of the trial) Drug: EHP-101 50 mg OD (After 28 Days of treatment with 25 mg OD, patients will escalate to 50 mg OD up to the end of the trial) EHP-101 Twice a day (BID) Drug: EHP-101 25 mg BID (25 mg BID during the first 28 Days of the trial) Drug: EHP-101 50 mg BID (After 28 Days of treatment with 25 mg BID, patien…	Cannabinoid receptor CB2 agonists, Peroxisome proliferator-activated receptor gamma agonists, Protein phosphatase 2A stimulants	Multiple sclerosis	Emerald Health Pharmaceuticals, Emerald Health Pharmaceuticals	Phase II		Suspended	Etrinabdione
700060296	A Randomised, Double Blind, Placebo Controlled, Parallel Group, Pilot Study of 1:1 and 20:1 Ratio of Formulated GWP42003 : GWP42004 Plus GWP42003 and GWP42004 Alone in the Treatment of Dyslipidaemia in Subjects With Type 2 Diabetes	Placebo Cannabidiol Cannabidiol (Dosage: 200 mg/day; Route: PO; Formulation: capsule; Frequency: bid; Duration: 91 days; Company: GW Pharmaceuticals) Tetrahydrocannabivarin-9 Tetrahydrocannabivarin 9 (Dosage: 10 mg/day; Route: PO; Formulation: capsule; Frequency: bid; Duration: 91 days; Company: GW Pharmaceuticals) Cannabidiol/tetrahydrocannabivarin-9 (5/5 mg) Cannabidiol/tetrahydrocannabivarin-9…	5-HT1 serotonin receptor modulators, Antioxidants, Cannabinoid receptor agonists, Cannabinoid receptor CB1 antagonists, Cannabinoid receptor CB1 antagonists, Cannabinoid receptor CB1 inverse agonists, Cannabinoid receptor CB2 antagonists, Cannabinoid receptor CB2 antagonists, Cannabinoid receptor CB2 inverse agonists, Glucagon-like peptide 1 stimulants, Transient receptor potential channel modula…	Dyslipidaemias, Type 2 diabetes mellitus	GW Pharmaceuticals, GW Pharmaceuticals	Phase II	Cannabidiol, tetrahydrocannabivarin-9, and tetrahydrocannabivarin-9/cannabidiol dosed at ratios of 1:1 and 20:1 were generally well tolerated in patients with type 2 diabetes mellitus and dyslipidaemias. A total of four patients withdrew due to adverse events. Overall adverse event rates were more favourable with active treatment than with placebo (77% vs 93% of patients).[1] Cannabidiol, tetrahy…	Completed	Cannabidiol, Cannabidiol/tetrahydrocannabivarin-9, Tetrahydrocannabivarin 9
700340296	A Phase 3, Open-label Extension Study to Assess the Safety, Tolerability, and Efficacy of RAD011 (Cannabidiol Oral Solution) in Patients With Prader-Willi Syndrome	RAD011 Drug: RAD011 (Cannabidiol Oral Solution (containing synthetic cannabidiol))	5-HT1 serotonin receptor modulators, Antioxidants, Cannabinoid receptor CB1 inverse agonists, Cannabinoid receptor CB2 inverse agonists, Transient receptor potential channel modulators	Prader-Willi syndrome	Radius Health Inc., Radius Health Inc.	Phase III		Withdrawn prior to enrolment	Cannabidiol
700298178	A Randomized, Double-Blind, Vehicle-Controlled Study of the Safety, Tolerability and Efficacy of BTX 1204 in Patients With Moderate Atopic Dermatitis	BTX 1204 BTX 1204 twice daily Drug: BTX 1204 (BTX 1204 liquid formulation) Vehicle Vehicle twice daily Drug: Vehicle (Vehicle liquid formulation)	5-HT1 serotonin receptor modulators, Antioxidants, Cannabinoid receptor CB1 inverse agonists, Cannabinoid receptor CB2 inverse agonists, Transient receptor potential channel modulators	Atopic dermatitis	Botanix Pharmaceuticals, Botanix Pharmaceuticals	Phase II		Completed	Cannabidiol
700274900	A phase I/II study of VB-100 for Inflammatory Bowel Disease	VB-100		Inflammatory bowel diseases	Malachite Innovations	Phase I/II		Planning	VB 100
700274904	A phase I/II study of VB-210 for Irritable Bowel Syndrome	VB-210		Irritable bowel syndrome	Malachite Innovations	Phase I/II		Planning	VB 210
700274903	A phase I/II study of VB-210 for Neuropathic Pain	VB-210		Neuropathic pain	Malachite Innovations	Phase I/II		Planning	VB 210
700274905	A phase I/II study of VB-210 for Fibromyalgia	VB-210		Fibromyalgia	Malachite Innovations	Phase I/II		Planning	VB 210
700274907	A phase I/II study of VB-210 for the treatment of Muscle Spasticity in patients with Multiple Sclerosis	VB-210		Muscle spasticity	Malachite Innovations	Phase I/II		Planning	VB 210
700357062	A double-blind, placebo-controlled, randomized trial of efficacy and safety of oral spray nabiximols for the treatment of pain and agitation in severe dementia	nabiximols oral spray	5-HT1 serotonin receptor modulators, Antioxidants, Cannabinoid receptor agonists, Cannabinoid receptor CB1 inverse agonists, Cannabinoid receptor CB2 inverse agonists, Transient receptor potential channel modulators	Neurogenic pain		Phase II		Recruiting	Nabiximols
700242160	Cannabinoid Control of Fear Extinction Neural Circuits in Post-traumatic Stress Disorder	Dronabinol In a randomized, double-blind, placebo-controlled, between-subjects design, we will administer a one-time oral dose of dronabinol (7.5mg) or placebo (PBO) approximately two hours prior to fMRI scanning and task performance in 40 patients with PTSD, 40 trauma-exposed controls without PTSD (TEC), and 40 non-exposed healthy controls (HC). Within each of the three groups half of the partic…	Cannabinoid receptor CB1 agonists, Cannabinoid receptor CB2 agonists	Post-traumatic stress disorders		Phase II		Completed	Dronabinol
700343355	A pharmacological trial with Sativex and gentamicin for optimized pharmacological treatment of older patients with a focus on appetite stimulation and renal risk drugs	Placebo first (blinded) (3 dose of spray) Trial day 1: Placebo (3 dose of spray x 2) Trial day 2: Sativex (3 dose of spray x 2) Trial day 3: Voluntary Drug: Sativex (Sativex® is administered as an oromucosal spray and consists of 2.7 mg tetrahydrocannabinol (THC) and 2.5 mg cannabidiol (CBD) per dosis spray (Cannabis sativa L. extract, cannabis leaf and flower). The dose (3 sprays) is administere…	5-HT1 serotonin receptor modulators, Antioxidants, Cannabinoid receptor agonists, Cannabinoid receptor CB1 inverse agonists, Cannabinoid receptor CB2 inverse agonists, Protein 30S ribosomal subunit inhibitors, Transient receptor potential channel modulators	Malnutrition		Phase I/II		Recruiting	Gentamicin, Nabiximols
700318710	A Randomized, Double-Blind, Vehicle-Controlled, Phase I Study to Evaluate the Safety and Tolerability of Topically Applied INM-755 Cream on Epidermal Wounds in Healthy Volunteers	Interventions: INM-755 cream, vehicle Control group: Placebo Arms: 2 or more arms, randomized	Apoptosis inhibitors, Cannabinoid receptor agonists	Epidermolysis bullosa	InMed Pharmaceuticals, InMed Pharmaceuticals	Phase I	Results of phase I 755-102-HV trial showed that the cannabinol cream, in patients with epidermolysis bullosa, was safe and well-tolerated on induced open epidermal wounds, and caused no systemic or serious adverse effects. There were no patient withdrawals due to adverse events. Local tolerability assessments were performed by a blinded investigator daily throughout the 14-day treatment period an…	Completed	Cannabinol
700314635	A Randomized, Double-Blind, Vehicle-Controlled, Phase I Study to Evaluate the Safety, Tolerability, and Pharmacokinetics of Topically Applied INM-755 Cream in Healthy Volunteers and to Study Suction Blisters as a Wound Healing Model.	Two strengths of INM-755 cream will be evaluated in adult subjects over a 14-day treatment period. INM-755 Strength 1 INM-755 cream will be evaluated in adult subjects over a 14-day treatment period. INM-755 Strength 2 INM-755 cream will be evaluated in adult subjects over a 14-day treatment period. Vehicle	Apoptosis inhibitors, Cannabinoid receptor agonists	Epidermolysis bullosa	InMed Pharmaceuticals, InMed Pharmaceuticals	Phase I	<EM><B>Phase I:</B></EM> The updated results of phase I 755-101-HV trial of INM 755 in patients with Epidermolysis Bullosa demonstrated well tolerated safety profile. Moderate headaches in one study participant were the only systemic AEs might be related to study drug. Very few local AEs were reported in the treatment areas that were transient and resolved without cessation of treatment. Previous…	Completed	Cannabinol
700280454	Effects of THC on Retention of Memory for Fear Extinction Learning in PTSD: R61 Study	Placebo Oral Capsule In a randomized, double-blind, placebo-controlled, between-subjects design, we will administer a one-time oral dose of dronabinol (5mg or 10mg) or placebo (PBO) approximately two hours prior to MR scanning and task performance in 78 patients with PTSD. One-third of the participants will receive 5mg dronabinol (n=26) , one-third of the participants will receive 10mg dronabinol…	Cannabinoid receptor CB1 agonists, Cannabinoid receptor CB2 agonists	Post-traumatic stress disorders		Phase IV		Completed	Dronabinol
700327643	A randomised feasibility trial investigating Sativex for the treatment of the Agitation &amp; Aggression (A/A) in Alzheimer's Dementia	Trial design overview: We propose a double-blind, parallel-group, randomised, placebo-controlled trial (RCT) of Sativex® versus placebo to reduce Agitation and aggression symptoms in Alzheimer's Disease in a nursing home population. This design mirrors the potential future confirmatory phase III trial. Participants will be randomised to either 'Treatment as usual' (TAU) + Placebo; or TAU + Sative…	5-HT1 serotonin receptor modulators, Antioxidants, Cannabinoid receptor agonists, Cannabinoid receptor CB1 inverse agonists, Cannabinoid receptor CB2 inverse agonists, Transient receptor potential channel modulators	Alzheimer's disease		Phase II		Completed	Nabiximols
700302355	Safety and Tolerability of GWP42006 in Children and Young Adults With Autism Spectrum Disorder	GWP42006 Oral solution taken twice daily with food for 52 weeks. Drug: GWP42006 (Oral solution containing cannabidivarin 50 milligrams per milliliter (mg/mL) in sesame oil with anhydrous ethanol, sucralose, strawberry flavoring, and β-carotene.) Other Name: Cannabidivarin, CBDV	Cannabinoid receptor modulators	Pervasive child development disorders	GW Pharmaceuticals, GW Research, Jazz Pharmaceuticals Inc, Jazz Pharmaceuticals Inc	Phase II		Discontinued	Cannabidivarin
700260636	To Characterize the Acute and Short-term Effects of Cannabidiol (CBD) Administration on Cue-induced Craving in Drug-abstinent Heroin-dependent Humans	CBD 400mg Subjects will receive 400mg of cannabidiol Drug: CBD 400 mg (Subjects in Arm CBD 400 mg will receive 400mg of Cannabidiol in each of the three test sessions) Other Name: CBD CBD 800mg Subjects will receive 800 mg of cannabidiol Drug: CBD 800 mg (Subjects in Arm CBD 800 mg will receive 800mg of Cannabidiol in each of the three test sessions) Other Name: CBD Control Subjects will receive …	5-HT1 serotonin receptor modulators, Antioxidants, Cannabinoid receptor CB1 inverse agonists, Cannabinoid receptor CB2 inverse agonists, Transient receptor potential channel modulators	Drug dependence	Jazz Pharmaceuticals Inc	Phase II		Completed	Cannabidiol
700356368	A real world study assessing the relationship between changes in spasticity severity and the presence of associated symptoms in patients treated with nabiximols	Nabiximols	5-HT1 serotonin receptor modulators, Antioxidants, Cannabinoid receptor agonists, Cannabinoid receptor CB1 inverse agonists, Cannabinoid receptor CB2 inverse agonists, Transient receptor potential channel modulators	Multiple sclerosis, Muscle spasticity	Almirall S.A.	Phase IV		Completed	Nabiximols
700356310	Cannabidiol (Epidyolex) for behavioural problems in patients with Tuberous Sclerosis Complex, Sanfilippo and Fragile X Syndrome: an N-of-1 series	Investigational Medicinal Product Trade Name: Cannabidiol oral solution (Epidyolex) Name of the Marketing Authorisation Holder: GW Pharma (International) B.V., Databankweg 26 3821AL Amersfoort, The Netherlands Country which granted the Marketing Authorisation: United Kingdom Pharmaceutical Form: Oral solution IMP Routes of Administration: Oral use Biological Origin Active Substance: yes Extractiv…	5-HT1 serotonin receptor modulators, Antioxidants, Cannabinoid receptor CB1 inverse agonists, Cannabinoid receptor CB2 inverse agonists, Transient receptor potential channel modulators	Autistic disorder, Fragile X syndrome, Mucopolysaccharidosis III, Tuberous sclerosis		Phase III		Recruiting	Cannabidiol
700346912	A phase III study of ZYN002 for the treatment of Autism Spectrum Disorder (ASD)	ZYN002	5-HT1 serotonin receptor modulators, Antioxidants, Cannabinoid receptor CB1 inverse agonists, Cannabinoid receptor CB2 inverse agonists, Transient receptor potential channel modulators	Pervasive child development disorders	Zynerba Pharmaceuticals, Zynerba Pharmaceuticals	Phase III		Withdrawn prior to enrolment	Cannabidiol
700346913	A phase III study of ZYN002 for the treatment of Autism Spectrum Disorder (ASD)	ZYN002	5-HT1 serotonin receptor modulators, Antioxidants, Cannabinoid receptor CB1 inverse agonists, Cannabinoid receptor CB2 inverse agonists, Transient receptor potential channel modulators	Pervasive child development disorders	Zynerba Pharmaceuticals, Zynerba Pharmaceuticals	Phase III		Withdrawn prior to enrolment	Cannabidiol
700315745	An Open-label Extension Trial to Investigate the Long-term Safety of Cannabidiol Oral Solution (GWP42003-P, CBD-OS) in Patients With Rett Syndrome	GWP42003-P 100 milligrams per milliliter (mg/mL) GWP42003-P oral solution, taken twice daily (morning and evening). Drug: GWP42003-P (GWP42003-P presented as an oral solution containing cannabidiol in the excipients sesame oil with anhydrous ethanol, sweetener (sucralose), and strawberry flavoring) Other Name: Cannabidiol, CBD, Epidiolex, CBD-OS	5-HT1 serotonin receptor modulators, Antioxidants, Cannabinoid receptor CB1 inverse agonists, Cannabinoid receptor CB2 inverse agonists, Transient receptor potential channel modulators	Rett syndrome	GW Research, GW Research, Jazz Pharmaceuticals Inc, Jazz Pharmaceuticals Inc	Phase III		Discontinued	Cannabidiol
700349811	A phase IIa, proof-of-concept study for examining the use of topical Cannabidiol CBD for the management of arthritis pain in the hand	Patients will apply a proprietary formulation vehicle incorporating TPM® technology to their painful joints daily over four weeks. Cannabidiol	5-HT1 serotonin receptor modulators, Antioxidants, Cannabinoid receptor CB1 inverse agonists, Cannabinoid receptor CB2 inverse agonists, Transient receptor potential channel modulators	Osteoarthritis	Avecho Biotechnology	Phase II		Active, no longer recruiting	Cannabidiol
700355124	A phase I clinical trial of IHL-216A	IHL-216A	Cell death inhibitors	Concussion, Traumatic brain injuries	Incannex Healthcare, Incannex Healthcare	Phase I		Planning	IHL 216A
700306780	A Single Centre Randomized Controlled Trial To Evaluate Dronabinol For Acute Pain Management In Adults With Traumatic Injury	Adjunctive dronabinol Dronabinol 5mg BID and adjusting within the range of 2.5mg - 10mg BID, as an adjunct to systemic analgesics Drug: Adjunctive dronabinol (5mg BID and adjusting within the range of 2.5mg - 10mg BID, minimum of 48 hours, as an adjunct to systemic analgesics) Other Name: Marinol Systemic analgesics Systemic analgesics only Drug: Systemic analgesics (multimodal analgesia includin…	Cannabinoid receptor CB1 agonists, Cannabinoid receptor CB2 agonists	Acute pain		Phase II		Withdrawn prior to enrolment	Dronabinol
700327960	Dose finding crossover trial investigating the effect of dronabinol combined with acetazolamide on Apnoea Hypopnea Index (AHI) in adults with obstructive sleep apnoea (OSA)	This study will determine the therapeutic benefit of a combination of dronabinol and acetazolamide at reducing AHI in adults with obstructive sleep apnoea. Investigational product will be administered by mouth as two separate gel capsules. The first dose will be administered at the study site on the afternoon of day one of the treatment period. For the next six nights the dose will be administere…	Cannabinoid receptor CB1 agonists, Cannabinoid receptor CB2 agonists, Carbonic anhydrase inhibitors	Sleep apnoea syndrome	Incannex Healthcare, Incannex Healthcare	Phase II	Results from the phase II trial demonstrated that, acetazolamide/dronabinol (IHL 42X) was well tolerated at low dose. Acetazolamide/dronabinol (IHL 42X) was observed to have a lower number of total treatment emergent adverse events than placebo[1]. Results from phase II trial revealed that IHL 42X was observed to be well tolerated. All treatment associated adverse events were consistent with what…	Completed	Acetazolamide/dronabinol
700287930	Effect of Lorcaserin on Cannabis Withdrawal and Self-administration	Lorcaserin + Marijuana Drug: Lorcaserin (Lorcaserin 10mg BID) Drug: Marijuana (Smoked marijuana cigarette) Placebo + Marijuana Drug: Placebo (Placebo capsule BID) Drug: Marijuana (Smoked marijuana cigarette)	Cannabinoid receptor agonists, Serotonin 2C receptor agonists	Substance-related disorders		Phase I/II		Completed	Lorcaserin
700349653	A Phase I Clinical Trial of IHL-675A to Assess Safety and Pharmacokinetics in Healthy Volunteers	This phase I clinical trial is designed to assess the pharmacokinetics and safety and tolerability of IHL-675A compared to the reference listed drugs Epidiolex (CBD) and Plaquenil (HCQ). Subjects will be enrolled into one of three cohorts, to receive the following treatments: Cohort 1-Epidiolex (reference listed drug for cannabidiol), Cohort 2- Plaquenil (reference listed drug for hydroxychloroqu…	5-HT1 serotonin receptor modulators, 5-HT1 serotonin receptor modulators, Antioxidants, Antioxidants, Autophagy inhibitors, Autophagy inhibitors, Cannabinoid receptor CB1 inverse agonists, Cannabinoid receptor CB1 inverse agonists, Cannabinoid receptor CB2 inverse agonists, Cannabinoid receptor CB2 inverse agonists, Cytokine inhibitors, Phospholipase A2 inhibitors, Phospholipase A2 inhibitors, Tr…	Adult respiratory distress syndrome	Incannex Healthcare, Incannex Healthcare	Phase I		Not yet recruiting	Cannabidiol/hydroxychloroquine
700251885	A Phase 2, Double-blind, Randomized, Placebo-controlled Multicenter Study to Evaluate Safety, Tolerability, Pharmacokinetics, and Efficacy of JBT-101 in Cystic Fibrosis	JBT-101 (lenabasum) 20 mg BID JBT-101 20 mg twice daily on Days 29-84. Drug: JBT-101 (lenabasum) (Subjects will receive JBT-101 1 mg qd or JBT-101 5 mg qd on Days 1-28. Subjects will receive either JBT-101 20 mg q am (with placebo q pm) or JBT-101 20 mg twice a day on Days 29-84.) JBT-101 (lenabasum) 20 mg QD JBT-101 20 mg once a day on Days 29-84. Drug: JBT-101 (lenabasum) (Subjects will receive…	Cannabinoid receptor CB2 agonists	Cystic fibrosis	Corbus Pharmaceuticals, Corbus Pharmaceuticals	Phase II	In a phase II trial during weeks 1-4, treatment-emergent adverse events (TEAEs) occurred in 14 (54%) of patients in the lenabasum 1 mg cohort, 13 (54%) of the lenabasum 5 mg cohort and 15 (43%) of the placebo cohort. During weeks 5-12, TEAEs occurred in 21 (68%) patients in the lenabasum 20 mg once per day cohort, 19 (63%) of the lenabasum 20 mg twice per day cohort and 14 (58%) of the placebo co…	Completed	Lenabasum
700315562	A Phase 1, randomized, Double-Blind, Placebo-Controlled study to evaluate the Safety, Tolerability and Pharmacokinetics of single and multiple ascending doses of Ultramicronized PEA in normal healthy volunteers	Subjects will be administered Ultramicronized PEA or matching placebo tablets in Cohort 1-6 via oral route as below. Cohort 1- Single dose of 600mg Ultramicronized PEA tablet i.e 1 tablet (n=6) or matching placebo (n=2); Cohort 2 - Single dose of 1200mg Ultramicronized PEA tablet i.e 2 tablets (under fasting and fed conditions) (n=6) or matching placebo (n=2); For cohorts dosed under fasting cond…	Cannabinoid receptor agonists, G-protein-coupled receptor 55 modulators, Peroxisome proliferator-activated receptor alpha agonists	COVID 2019 infections, Fibromyalgia, Inflammation, Irritable bowel syndrome, Neurological disorders, Pain	FSD Pharma, FSD Pharma	Phase I	Treatment with palmitoylethanolamide in a phase I trial showed that it was safe and well tolerated. Mild and self-limiting side effects were reported and were deemed unlikely to be related to drug. There were no abnormal laboratory findings or ECGs observed during the study and no serious adverse events were reported. No subjects withdrew due to an adverse event and all eligible subjects complete…	Completed	Palmitoylethanolamide
700338835	Open-label Study to Evaluate the Pharmacokinetics and Safety of VER-01after Single and Multiple Administration of Different Doses to Healthy Volunteers	VER-01 multiple dose (10 mg THC) PK profile is investigated after oral intake of VER-01 corresponding to 10 mg THC in the morning and 10 mg THC in the evening on 4 consecutive days (Group F). Drug: VER-01 (standardised cannabis extract (containing 21 mg THC per gram drug product)) VER-01 multiple dose (12.5 / 20 mg THC) PK profile is investigated after oral intake of VER-01 corresponding to 12.5 …	Cannabinoid receptor CB1 agonists, Cannabinoid receptor CB2 agonists	Back pain	Vertanical, Vertanical	Phase I		Completed	Dronabinol
700353547	A multi-center Phase II open-label pilot study of CardiolRx™ for recurrent pericarditis	Cannabidiol	5-HT1 serotonin receptor modulators, Antioxidants, Cannabinoid receptor CB1 inverse agonists, Cannabinoid receptor CB2 inverse agonists, Transient receptor potential channel modulators	Pericarditis	Cardiol Therapeutics	Phase II		Planning	Cannabidiol
700266992	Effects of Sativex on blood leukocytes in patients with lymphoma/chronic lymphocytic leukaemia	Product Name: Sativex Investigational Medicinal Product Trade Name: Sativex Name of the Marketing Authorisation Holder: GW Pharma Ltd Country which granted the Marketing Authorisation: Sweden Pharmaceutical Form: Oromucosal spray Specific paediatric formulation: no IMP Routes of Administration: Oromucosal use Biological Origin Active Substance: yes Extractive medicinal product: yes Herbal medicin…	5-HT1 serotonin receptor modulators, Antioxidants, Cannabinoid receptor agonists, Cannabinoid receptor CB1 inverse agonists, Cannabinoid receptor CB2 inverse agonists, Transient receptor potential channel modulators	Cancer pain, Glioblastoma, Muscle spasticity, Neuropathic pain, Stomatitis		Phase II		Recruiting	Nabiximols
700296042	A Double-Blind, Placebo-Controlled Study of Dronabinol in Trichotillomania and Other Body Focused Repetitive Behaviors	Dronabinol Subjects will receive dronabinol 5mg once daily for two weeks, 5mg twice daily for the subsequent two weeks, and 5mg three times daily for the final six weeks. Dose escalations will only be done if the investigator deems necessary. Drug: Dronabinol (Dronabinol for 10 weeks (5mg per day first 2 weeks, 10mg per day second two weeks, 15mg per day last six weeks)) Other Name: Marinol Place…	Cannabinoid receptor CB1 agonists, Cannabinoid receptor CB2 agonists	Trichotillomania		Phase II/III		Completed	Dronabinol
700034365	A Two-part, Phase 3 Dose Response Study to Assess the Safety and Efficacy of Nabiximols Oromucosal Spray (Sativex) in the Symptomatic Relief of Spasticity in Subjects With Spasticity Due to Multiple Sclerosis	Sativex Contains Δ9 tetrahydrocannabinol (THC), 27 mg/ml: cannabidiol (CBD), 25 mg/ml, as extracts of Cannabis sativa L. Subjects received study medication delivered in 100 microlitre actuations by a pump action oromucosal spray. Maximum permitted dose was 12 actuations (THC 32.4 mg:CBD 30 mg) in 24 hours Drug: Sativex® (containing THC (27 mg/ml):CBD (25 mg/ml), in ethanol:propylene glycol (50:50…	5-HT1 serotonin receptor modulators, Antioxidants, Cannabinoid receptor agonists, Cannabinoid receptor CB1 inverse agonists, Cannabinoid receptor CB2 inverse agonists, Transient receptor potential channel modulators	Muscle spasticity	Jazz Pharmaceuticals Inc, Jazz Pharmaceuticals Inc	Phase III	<EM><B>Pooled data</B></EM>: Pooled data from the phase III GWSP0604 trial and phase IV SAVANT trial, showed that treatment with nabiximols, in patients (n=347) with muscle spasticity, was safe and generally well tolerated. Moreover, the safety profile of nabiximols was consistent with previous studies[1]. <EM><B>Pooled data</B></EM>: Pooled data from the phase III GWSP0604 trial and phase IV SAV…	Completed	Nabiximols
700321842	A Randomized, Double-blind, Parallel-group Study of the Safety and Efficacy of Nabiximols Oromucosal Spray Versus Placebo in Patients With Post-traumatic Stress Disorder	Nabiximols Nabiximols is a complex botanical medicine formulated from extracts of the cannabis plant that contains the principal cannabinoids delta-9-tetrahydrocannabinol (THC) and cannabidiol (CBD) and also contains minor constituents, including other cannabinoid and non-cannabinoid plant components, such as terpenes, sterols, and triglycerides.Each spray delivers 100 microliters (μL) of nabixim…	5-HT1 serotonin receptor modulators, Antioxidants, Cannabinoid receptor agonists, Cannabinoid receptor CB1 inverse agonists, Cannabinoid receptor CB2 inverse agonists, Transient receptor potential channel modulators	Post-traumatic stress disorders	Jazz Pharmaceuticals Inc, Jazz Pharmaceuticals Inc	Phase II/III		Withdrawn prior to enrolment	Nabiximols
700352649	A Phase 2 clinical study using Cannabidiol as an adjunct therapy for difficult to treat autoimmune hepatitis	Cannabidiol	5-HT1 serotonin receptor modulators, Antioxidants, Cannabinoid receptor CB1 inverse agonists, Cannabinoid receptor CB2 inverse agonists, Transient receptor potential channel modulators	Autoimmune hepatitis	Revive Therapeutics, Revive Therapeutics	Phase II		Planning	Cannabidiol
700329144	A Phase 1/2a, First-in-Human Study to Evaluate CANNABICS RCC-33	RCC 33	Undefined mechanism	Colorectal cancer	CNBX Pharmaceuticals, CNBX Pharmaceuticals	Phase I/II		Planning	RCC-33
700218265	Efficacy and safety of delta-9-tetrahydrocannabinol (delta-THC) in pain and pain related behavioural disturbances in dementia.	Namisol Namisol is a tablet containing delta-9-tetrahydrocannabinol, the main cannabinoid from Cannabis sativa L. Namisol is added to a standardized treatment with acetaminophen. Drug: delta-9-tetrahydrocannabinol (delta-THC) (delta-THC 1.5 mg (tablet)three times daily for a period of 3 weeks.) Other Name: Namisol, Cannabis, ECP002A Drug: Acetaminophen (Acetaminophen 1000 mg three times daily for…	Cannabinoid receptor CB1 agonists, Cannabinoid receptor CB2 agonists, Cyclo-oxygenase 2 inhibitors, Cytochrome P 450 enzyme system inhibitors, Prostaglandin receptor antagonists	Alzheimer's disease, Pain, Vascular dementia	Echo Pharmaceuticals	Phase II		Completed	Dronabinol
700248686	An Open Label Extension Study to Investigate the Safety of Cannabidiol (GWP42003-P; CBD) in Children and Adults With Inadequately Controlled Dravet or Lennox-Gastaut Syndromes	GWP42003-P Drug: GWP42003-P Other Name: Cannabidiol, CBD, Epidiolex/Epidyolex®	5-HT1 serotonin receptor modulators, Antioxidants, Cannabinoid receptor CB1 inverse agonists, Cannabinoid receptor CB2 inverse agonists, Transient receptor potential channel modulators	Dravet syndrome, Lennox-Gastaut syndrome	GW Pharmaceuticals, GW Research, GW Research, Jazz Pharmaceuticals Inc, Jazz Pharmaceuticals Inc	Phase III	In the open label extension phase III trial at median follow up of 61 weeks, the long term add-on cannabidiol treatment showed acceptable safety profile. There were five deaths reported, which were not a treatment related. Serious adverse event incidence was 33% and 11% patients discontinued owing to adverse events (AEs) . During the extended follow up, AE incidence was 94%. The most common AEs (…	Completed	Cannabidiol
700294110	An Open-Label Trial to Assess the Safety of ZX008 (Fenfluramine Hydrochloride) Oral Solution in Combination With Cannabidiol, as an Adjunctive Therapy in Children and Young Adults With Dravet Syndrome or Lennox-Gastaut Syndrome	ZX008 0.2 to 0.8 mg/kg/day ZX008 is supplied as an oral solution in a concentration of 2.5 mg/mL. Subjects will receive open-label ZX008 (flexible dosing 0.2 mg/kg/day to 0.8 mg/kg/day) Drug: ZX008 0.2 to 0.8 mg/kg/day (ZX008 drug is an oral aqueous solution of fenfluramine hydrochloride. The product is sugar free.) Drug: Cannabidiol (Cannabidiol)	5-HT1 serotonin receptor modulators, Antioxidants, Cannabinoid receptor CB1 inverse agonists, Cannabinoid receptor CB2 inverse agonists, Serotonin receptor agonists, Serotonin release stimulants, Serotonin uptake inhibitors, Sigma-1 receptor agonists, Transient receptor potential channel modulators	Dravet syndrome, Lennox-Gastaut syndrome	Zogenix, Zogenix	Phase I/II		Completed	Fenfluramine
700306615	Early-life stress, the endocannabinoid system, and fear memory extinction	Product Name: Namisol INN-Proposed INN: Namisol Investigational Medicinal Product Code: ECP002A Pharmaceutical Form: Tablet IMP Routes of Administration: Oral use Active Substance CAS number: 1972-08-03 Active Substance other descriptive name: DELTA-9-TETRAHYDROCANNABINOL EV Substance code: SUB27785 Active Substance INN: Namisol Active Substance Concentration unit: mg milligram(s) Active Substanc…	Cannabinoid receptor CB1 agonists, Cannabinoid receptor CB2 agonists, Glucocorticoid receptor agonists	Post-traumatic stress disorders		Phase II		Discontinued	Dronabinol
700349117	A pivotal clinical trial assessing RAD011 in Angelman syndrome (AS)	RAD011	5-HT1 serotonin receptor modulators, Antioxidants, Cannabinoid receptor CB1 inverse agonists, Cannabinoid receptor CB2 inverse agonists, Transient receptor potential channel modulators	Angelman syndrome	Radius Health Inc., Radius Health Inc.	Phase III		Planning	Cannabidiol
700351069	Epidiolex For The Treatment Of Anxiety Comorbidity in Refractory Pediatric Epilepsy	treatment arm open label treatment intervention Drug: Cannabidiol 100 MG/ML (pharmaceutical grade cannabidiol) Other Name: Epidiolex	5-HT1 serotonin receptor modulators, Antioxidants, Cannabinoid receptor CB1 inverse agonists, Cannabinoid receptor CB2 inverse agonists, Transient receptor potential channel modulators	Anxiety, Epilepsy, Seizures		Phase IV		Recruiting	Cannabidiol
700273751	A randomised control trial of cannabinoid replacement therapy (Sativex - registered trademark) for the management of treatment-resistant cannabis dependent patients	Investigational drug: Sativex (1 spray: 2.7 mg THC and 2.5 mg CBD) in an alcohol and peppermint oil liquid administered as an oromucosal spray onto the inside of the mouth. The spray container should be shaken before use and the spray should be directed at different sites inside the mouth changing the application site each time the product is used. A 2-5 second time frame between each spray admin…	5-HT1 serotonin receptor modulators, Antioxidants, Cannabinoid receptor agonists, Cannabinoid receptor CB1 inverse agonists, Cannabinoid receptor CB2 inverse agonists, Transient receptor potential channel modulators	Drug dependence		Phase II/III		Completed	Nabiximols
700299878	COPE: Cannabinoids to Obviate Pain Experiment After Knee Replacement	Medical Cannabis Drug: Cannabidiol Drug: Cannabinol (Postoperative pain treatment) Other Name: medical cannabis Placebo Placebo comparator Drug: Placebo oral capsule (Placebo comparator) Other Name: Placebo	5-HT1 serotonin receptor modulators, Antioxidants, Cannabinoid receptor CB1 inverse agonists, Cannabinoid receptor CB2 inverse agonists, Transient receptor potential channel modulators	Postoperative pain		Phase II/III		Not yet recruiting	Cannabidiol
700351429	Safety and efficacy of add on nabiximols oromucosal spray versus oral long-acting opioid analgesics in patients with severe peripheral neuropathic back pain poorly responsive to other treatments	Nabiximols oromucosal spray Oral long-acting opioid analgesics	5-HT1 serotonin receptor modulators, Antioxidants, Cannabinoid receptor agonists, Cannabinoid receptor CB1 inverse agonists, Cannabinoid receptor CB2 inverse agonists, Transient receptor potential channel modulators	Back pain, Neuropathic pain	Almirall S.A.	Phase IV		Completed	Nabiximols
700297064	A Randomized, Double-Blind, Vehicle-Controlled Study to Evaluate the Safety and Efficacy of BTX 1503 in Patients With Moderate to Severe Acne Vulgaris	BTX 1503 2.5% QD BTX 1503 2.5% CBD (w/w) solution once daily Drug: BTX 1503 (BTX 1503 Dose 1 liquid formulation, or BTX 1503 Dose 2 liquid formulation) Other Name: BTX1503 BTX 1503 5% BID BTX 1503 5% CBD (w/w) solution twice daily Drug: BTX 1503 (BTX 1503 Dose 1 liquid formulation, or BTX 1503 Dose 2 liquid formulation) Other Name: BTX1503 BTX 1503 5% QD BTX 1503 5% CBD (w/w) solution once daily …	5-HT1 serotonin receptor modulators, Antioxidants, Cannabinoid receptor CB1 inverse agonists, Cannabinoid receptor CB2 inverse agonists, Transient receptor potential channel modulators	Acne vulgaris	Botanix Pharmaceuticals, Botanix Pharmaceuticals	Phase II		Completed	Cannabidiol
700263249	A Phase 1, Three-Period, Randomized, Double-Blind, Placebo-Controlled, Multiple- Center, Multiple-Dose Study to Assess the Safety and Pharmacokinetics of ZYN002 Administered as a Transdermal Gel to Healthy Subjects and Patients with Epilepsy	During the first part of the study with 24 participants ,periods 1 and 2, participants will be randomised to one of four treatment groups as indicated below. Treatment A (2 tubes of 5 g = 10 g) of 2.5% ZYN002 applied once daily for 7 days (Period 1 Healthy Volunteers) Treatment B (2 tubes of 5 g = 10 g) of 2.5% ZYN002 applied twice daily for 7 days (Period 2 Healthy Volunteers) Treatment C (2 tub…	5-HT1 serotonin receptor modulators, Antioxidants, Cannabinoid receptor CB1 inverse agonists, Cannabinoid receptor CB2 inverse agonists, Transient receptor potential channel modulators	Epilepsy	Zynerba Pharmaceuticals, Zynerba Pharmaceuticals	Phase I	A single rising dose of cannabidiol gel was safe and well tolerated at all four dose levels in 32 healthy volunteers levels, ranging from 50mg (n = 6), 100mg (n = 6), 125mg (n = 6) to 250mg (n = 6), and 12 patients with epilepsy in comparison to placebo (n = 8). No serious adverse events, no drug-related changes in ECG or clinical laboratory values and no discontinuations due to adverse events we…	Completed	Cannabidiol
700277599	Open Label Extension Study to ZYN2-CL-03 to Assess the Long Term Safety and Efficacy of ZYN002 Administered as a Transdermal Gel to Patients with Partial Onset Seizures (STAR 2)	ZYN002 will be administered as a transdermal gel for 24 months with all patients starting at ZYN002 - CBD 195 mg every 12 hours (390 mg daily), with the option after Month 1 to either increase or reduce the dose of ZYN002 as determined by the investigator. The dose may be increased to 292.5 mg every 12 hours (585 mg daily). After one month at the 585 mg daily dose, the Investigator has the option…	5-HT1 serotonin receptor modulators, Antioxidants, Cannabinoid receptor CB1 inverse agonists, Cannabinoid receptor CB2 inverse agonists, Transient receptor potential channel modulators	Epilepsy	Zynerba Pharmaceuticals, Zynerba Pharmaceuticals	Phase II	Cannabidiol was safe and well tolerated in the phase II STAR1 trial and the STAR 2 extension trial, in patients with epilepsy and focal seizures. There were no clinically significant changes in ECGs or laboratory results in patients receiving cannabidiol. Of the 188 patients in the STAR 1 trial, 50% of the patients on cannabidiol (n = 63) had at least one treatment emergent adverse event, compare…	Completed	Cannabidiol
700287433	An Open-Label Study to Evaluate the Safety and Tolerability of BTX 1503 Solution in Patients with Acne Vulgaris	Approximately 16 participants with acne vulgaris will be enrolled and receive 3ml dose of BTX 1503 5% Solution twice daily. Participants will receive their initial application of study drug on Day 1 at the clinical sites administered by the clinical site staff. Participants will be instructed in how to apply study drug when not at the clinical site. Starting on the evening of Day 1, participants …	5-HT1 serotonin receptor modulators, Antioxidants, Cannabinoid receptor CB1 inverse agonists, Cannabinoid receptor CB2 inverse agonists, Transient receptor potential channel modulators	Acne vulgaris	Botanix Pharmaceuticals, Botanix Pharmaceuticals	Phase I		Completed	Cannabidiol
700305892	Phase IIb double-blind, placebo-controlled study of oral delta-9-tetrahydrocannabinol (Namisol) for anorexia in people with advanced cancer	Namisol®, (Echo Pharmaceuticals BV, Netherlands), an oral tablet containing delta 9 tetrahydrocannabinol. Dose titration will occur day 1 – 7, with all doses taken 60 minutes before meals. Participants will receive oral Namisol® 1.5 mg at night before dinner on day one, titrated up to 4.5 mg three times a day (1.5mg twice a day on day 2, 3mg twice a day on day 3, 3mg three times a day day 4 and 5…	Cannabinoid receptor CB1 agonists, Cannabinoid receptor CB2 agonists	Anorexia		Phase II		Not yet recruiting	Dronabinol
700289371	A Randomised, Double-Blind, Vehicle-Controlled Study of the Safety and Tolerability of BTX 1204 in Patients with Mild to Moderate Atopic Dermatitis	Approximately 36 participants with atopic dermatitis will be enrolled and will receive BTX 1204 4% Solution or Vehicle Solution applied topically on their target lesion twice daily for 28 days. The Vehicle Solution will be identical to the BTX 1204 4% Solution, but without the active ingredient. At the Day 1 Visit, participants will receive their first study drug application at the clinical site …	5-HT1 serotonin receptor modulators, Antioxidants, Cannabinoid receptor CB1 inverse agonists, Cannabinoid receptor CB2 inverse agonists, Transient receptor potential channel modulators	Atopic dermatitis	Botanix Pharmaceuticals, Botanix Pharmaceuticals	Phase I	In a phase Ib trial, BTX 1204 displayed a generally well-tolerated safety profile, conducive for extended dosing. Skin irritation was not observed[1]. In a phase Ib trial, BTX 1204 administration led to significant improvement in the principal signs of atopic dermatitis and was doubly effective, as compared with vehicle, wherein 35% of patients receiving BTX 1204 achieved treatment success, as co…	Completed	Cannabidiol
700263254	A Phase 2A, Randomized, Double-Blind, Placebo-Controlled, Multiple Center, Multiple-Dose Study to Assess the Efficacy and Safety of ZYN002 Administered as a Transdermal Gel to Patients with Knee Pain due to Osteoarthritis	Participants will undergo a 1-week Washout Period to discontinue current anti-inflammatory agents (e.g., nonsteroidal anti-inflammatory drugs (NSAIDs)) and other analgesics (except acetaminophen) followed by a 1-week Baseline Period capturing daily pain ratings using a 0 to 10 numeric rating scale (NRS). After the washout and baseline periods, participants will receive one of three treatments as …	5-HT1 serotonin receptor modulators, Antioxidants, Cannabinoid receptor CB1 inverse agonists, Cannabinoid receptor CB2 inverse agonists, Transient receptor potential channel modulators	Pain	Zynerba Pharmaceuticals, Zynerba Pharmaceuticals	Phase II	Results from the phase II STOP trial showed that cannabidiol was well tolerated with 50% (n=106) of the patients with at least one treatment emergent adverse event, compared to 42% (n=45) of patients on placebo. There were only two treatment emergent adverse events that exceeded 3% of the patients and were greater than placebo: application site dryness (3.8%, n = 8; placebo 0.9%, n = 1) and heada…	Completed	Cannabidiol
700335168	NanaBis an Oro-buccal Administered Equimolar d9-THC &amp; CBD Formulation as Monotherapy for Management of Opioid Requiring Bone Pain Due to Metastatic Cancer: Phase 3 Multi Centre Blinded Randomized Withdrawal Active &amp; Placebo Controlled Trial	Treatment NanaBis™ Arm NanaBis™ + Tablet Placebo NanaBis™ is a nanoparticle water soluble equimolar solution of d9-THC and CBD. One dose is equivalent to 2 actuations of the pump delivering 280 µL volume containing 2.5 mg d9-THC and 2.5 mg CBD. The dose administered will be 1 - 3.5 doses (2 sprays to 7 sprays) per 4 hours unless asleep. Drug: NanaBis™ (NanaBis™ is a nanoparticle water soluble equ…	5-HT1 serotonin receptor modulators, Antioxidants, Cannabinoid receptor agonists, Cannabinoid receptor CB1 inverse agonists, Cannabinoid receptor CB2 inverse agonists, Opioid delta receptor agonists, Opioid delta receptor agonists, Opioid delta receptor agonists, Opioid kappa receptor agonists, Opioid kappa receptor agonists, Opioid kappa receptor agonists, Opioid mu receptor agonists, Opioid mu …	Cancer pain	Medlab, Medlab	Phase III		Not yet recruiting	Nabiximols
700305921	Investigation of Cannabidiol for Reduction of NeuroInflammation in Chronic Back Pain	CBD Arm Evaluation with Magnetic Resonance-Positron Emission Tomography Imaging and/or behavioral pain assessment before and after a 4-week trial of a liquid formulation of CBD. Drug: Cannabidiol (Epidiolex, an agent within the anti-epileptic drug class, will be used. Epidiolex, Greenwich Biosciences Inc.'s CBD formulation, is a 100 mg/mL purified oral solution. The recommended starting dosage is…	5-HT1 serotonin receptor modulators, Antioxidants, Cannabinoid receptor CB1 inverse agonists, Cannabinoid receptor CB2 inverse agonists, Transient receptor potential channel modulators	Back pain, Neurogenic inflammation		Phase IV		Discontinued	Cannabidiol
700301277	A Phase III, Multi-centre, Randomised, Double-blind, Placebo-controlled, Parallel-group Clinical Trial to Investigate the Efficacy and Safety of BX-1 for the Symptomatic Relief of Spasticity in Patients With Multiple Sclerosis	BX-1 (dronabinol) BX-1 Drug: BX-1 (BX-1 (dronabinol), oral solution. All patients enrolled establish their individually tolerable dose by dose Titration.) Placebo Placebo of BX-1 Drug: Placebo (Placebo of BX-1, oral solution)	Cannabinoid receptor CB1 agonists, Cannabinoid receptor CB2 agonists	Muscle spasticity	Bionorica, Bionorica	Phase III		Completed	Dronabinol
700263350	A Phase 2, Double-blind, Randomized, Placebo-controlled Pharmacokinetic Trial in 2 Parallel Groups to Investigate Possible Drug-drug Interactions Between Stiripentol or Valproate and GWP42003-P in Patients With Epilepsy	STP + GWP42003-P Administered orally, twice daily (morning and evening; immediately after the participant's STP dose), commencing with up-titration of 100 mg/mL GWP42003-P to a maintenance dose of 20 mg/kg/day over 11 days. Participants remain on the maintenance dose for a further 14 days. Dosing is tapered (10% each day) for participants who do not enter the open-label-extension (OLE) phase or w…	4-aminobutyrate transaminase inhibitors, 4-aminobutyrate transaminase inhibitors, 5-HT1 serotonin receptor modulators, Antioxidants, Cannabinoid receptor CB1 inverse agonists, Cannabinoid receptor CB2 inverse agonists, Cytochrome P 450 enzyme system inhibitors, GABA A receptor agonists, Glutamate decarboxylase stimulants, Glutamate decarboxylase stimulants, Neurotransmitter modulators, Neurotrans…	Myoclonic epilepsies	Jazz Pharmaceuticals Inc, Jazz Pharmaceuticals Inc	Phase II		Completed	Cannabidiol
700350573	A study to assess effects of Epidiolex (Cannabidiol) on seizure-related emergency department visits and hospital admissions	Cannabidiol	5-HT1 serotonin receptor modulators, Antioxidants, Cannabinoid receptor CB1 inverse agonists, Cannabinoid receptor CB2 inverse agonists, Transient receptor potential channel modulators	Epilepsy		Phase IV		Completed	Cannabidiol
700300021	Neurophysiological assessment of the effect of Sativex (THC/CBD oromucosal spray) as add-on to treat spasticity following stroke Valutazione neurofisiologica dell'effetto del Sativex (THC/CBD Spray oromucosale) come trattamento aggiuntivo della spasticità post-ictus	Product Name: Sativex oromucosal spray Investigational Medicinal Product Trade Name: SATIVEX - SPRAY PER MUCOSA ORALE 3 FLACONI NEBULIZZATORI CON POMPA DOSATRICE DA 10 ML - 90 EROGAZIONI Name of the Marketing Authorisation Holder: GW PHARMA LTD Country which granted the Marketing Authorisation: Italy Pharmaceutical Form: Oromucosal spray IMP Routes of Administration: Oromucosal use Biological Ori…	5-HT1 serotonin receptor modulators, Antioxidants, Cannabinoid receptor agonists, Cannabinoid receptor CB1 inverse agonists, Cannabinoid receptor CB2 inverse agonists, Transient receptor potential channel modulators	Muscle spasticity	Almirall S.A.	Phase II		Completed	Nabiximols
700350444	Phase I study assessing SCI-160 for treatment of pain	SCI-160	Cannabinoid receptor CB2 agonists	Pain	SciSparc, SciSparc	Phase I		Planning	SCI-160
700350456	Proof-of-concept Phase 1b clinical study of RLS103 in social anxiety disorder	RLS103	Cannabinoid receptor CB1 agonists, Cannabinoid receptor CB2 agonists	Social phobia	Receptor Life Sciences	Phase I		Planning	Dronabinol
700350458	Larger, well-controlled, randomized Phase 2/3 of RLS103	Dronabinol	Cannabinoid receptor CB1 agonists, Cannabinoid receptor CB2 agonists	Social phobia	Receptor Life Sciences	Phase II/III		Planning	Dronabinol
700350374	Assessment of the individual level effect of prescribed cannabis extract (Sativex R) in prescription opioid users on their opioid use in the following year	prescribed cannabis extract (Sativex R)	5-HT1 serotonin receptor modulators, Antioxidants, Cannabinoid receptor agonists, Cannabinoid receptor CB1 inverse agonists, Cannabinoid receptor CB2 inverse agonists, Transient receptor potential channel modulators	Cancer pain, Muscle spasticity		Phase IV		Completed	Nabiximols
700350343	A placebo control trial assessing topical Cannabidiol	Cannabidiol Placebo	5-HT1 serotonin receptor modulators, Antioxidants, Cannabinoid receptor CB1 inverse agonists, Cannabinoid receptor CB2 inverse agonists, Transient receptor potential channel modulators	Arthritis, Insomnia	Avecho Biotechnology	Phase II		Planning	Cannabidiol
700323007	A Phase I/Ib Study on the Safety of Epidiolex in Patients With Prostate Cancer With Rising PSA After Localized Therapy With Either Surgery or Radiation	Epidiolex Oral Liquid Product Drug: Epidiolex Oral Liquid Product (patients with rising PSA after failure of localized therapy will receive Epidiolex PO once daily for up to 12 weeks in the absence of disease progression or unacceptable toxicity. Patients receive an Epidiolex taper for 7-10 days after withdrawing from study for any reason or completion of the study period.) Other Name: CBD oil	5-HT1 serotonin receptor modulators, Antioxidants, Cannabinoid receptor CB1 inverse agonists, Cannabinoid receptor CB2 inverse agonists, Transient receptor potential channel modulators	Adenocarcinoma, Prostate cancer		Phase I		Completed	Cannabidiol
700292337	A study to evaluate the safety and efficacy of sublingual cannabinoid based medicineextract compared with placebo for the treatment of Insomnia	This trial is a randomised double-blind placebo controlled cross-over study evaluating the efficacy of an oral medicinal cannabis extract (ZTL-101) containing cannabinoids for improving sleep in people with insomnia. Each investigational product dose (0.5 mL of ZTL-101) is self-administered sublingually once daily at night one hour before bedtime for 14 days. Adherence to the intervention treatme…	5-HT1 serotonin receptor modulators, Antioxidants, Cannabinoid receptor agonists, Cannabinoid receptor CB1 inverse agonists, Cannabinoid receptor CB2 inverse agonists, Transient receptor potential channel modulators	Insomnia	Zelda Therapeutics, Zelda Therapeutics, Zelira Therapeutics, Zelira Therapeutics	Phase I/II	Administration of cannabinoid extract containing cannabidiol and tetrahydrocannabinol in a phase II trial was found to be generally safe and well tolerated. In 17 patients, a total of 36 non-serious adverse events possibly or likely related to study drug were reported. Xerostomia (dry mouth) (22.2% of all events) followed by dizziness (16.7%), headache (11.1%) and feeling abnormal (11.1%) were th…	Completed	Nabiximols
700350138	A phase 3 trial of dronabinol in patients with obstructive sleep apnoea	Dronabinol	Cannabinoid receptor CB1 agonists, Cannabinoid receptor CB2 agonists	Sleep apnoea syndrome	RespireRx Pharmaceuticals	Phase III		Planning	Dronabinol
700350001	Phase II trial of dronabinol for treatment of Alzheimer's Disease Agitation	Dronabinol	Cannabinoid receptor CB1 agonists, Cannabinoid receptor CB2 agonists	Alzheimer's disease	Benuvia Therapeutics, Benuvia Therapeutics	Phase II		Planning	Dronabinol
700350002	A prospective, open-label, phase 1 study of fixed-sequence pharmacokinetic drug interaction assessing effect of cannabidiol on the CYP1A2 Probe caffeine in healthy subjects	CBD from 250 mg once daily to 750 mg twice daily between days 3 and 11 and took 750 mg CBD twice daily between days 12 and 27 On day 26, subjects received a single 200-mg caffeine dose with their morning CBD dose	5-HT1 serotonin receptor modulators, Antioxidants, Cannabinoid receptor CB1 inverse agonists, Cannabinoid receptor CB2 inverse agonists, Central nervous system stimulants, Phosphoric diester hydrolase inhibitors, Purinergic P1 receptor antagonists, Transient receptor potential channel modulators	Blepharospasm, Cerebral ischaemia, Dravet syndrome, Epilepsy, Heroin-related disorders, Infantile spasms, Lennox-Gastaut syndrome, Opioid-related disorders, Parkinson's disease, Pervasive child development disorders, Rett syndrome, Schizophrenia, Sturge-Weber syndrome, Tuberous sclerosis	GW Research	Phase I		Completed	Cannabidiol
700349799	To assess white matter integrity after cannabidiol administration for treatment resistant epilepsy	Cannabidiol	5-HT1 serotonin receptor modulators, Antioxidants, Cannabinoid receptor CB1 inverse agonists, Cannabinoid receptor CB2 inverse agonists, Transient receptor potential channel modulators	Epilepsy		Phase II		Completed	Cannabidiol
700349692	Effect of Palmitoylethanolamide (PEA) compared to a placebo on symptoms for upperrespiratory tract infection (URTI) in an Adult Population A double blind, randomised controlledtrial.	PEA is a TGA approved ingredient for use in listed medicines in Australia (Brand name Levagen+). Palmitoylethanolamide (PEA) as Levagen+ will be taken as 2 x 300 mg capsules per day – 1 capsule in the morning, 1 capsule in the evening for the duration of the intervention period (3 months). During the 3-month study period, participants will be asked to complete a SF-8 questionnaire every 4-weeks. …	Cannabinoid receptor agonists, G-protein-coupled receptor 55 modulators, Peroxisome proliferator-activated receptor alpha agonists	Respiratory tract infections	Gencor Pacific, Gencor Pacific	Phase III/IV		Completed	Palmitoylethanolamide
700253112	Cannabidiol Expanded Access Study in Medically Refractory Sturge-Weber Syndrome	Cannabidiol All subjects will receive the experimental Epidiolex (cannabidiol) oral solution to be taken at home twice a day, and will be treated on an outpatient basis. The drug will be taken for 48 weeks unless the subject chooses to participate in the extension phase of the study, in which case the subject will continue to receive the drug for one additional year or until the drug is approved …	5-HT1 serotonin receptor modulators, Antioxidants, Cannabinoid receptor CB1 inverse agonists, Cannabinoid receptor CB2 inverse agonists, Transient receptor potential channel modulators	Epilepsy, Sturge-Weber syndrome	GW Pharmaceuticals, Jazz Pharmaceuticals Inc	Phase I/II		Completed	Cannabidiol
700349259	Adjunctive cannabidiol therapy in patients with CDKL5 deficiency disorder. Interventional drug study on efficacy and safety with focus on seizure effects	Product Name: Epidyolex INN-Proposed INN: Cannabidiolo Investigational Medicinal Product Trade Name: Epidyolex Country which granted the Marketing Authorisation: Italy Investigational Medicinal Product Code: [Epidyolex] Pharmaceutical Form: Oral solution IMP Routes of Administration: Oral use Active Substance CAS number: 13956-29-1 Active Substance Current Sponsor Code: Epidyolex Active Substance…	5-HT1 serotonin receptor modulators, Antioxidants, Cannabinoid receptor CB1 inverse agonists, Cannabinoid receptor CB2 inverse agonists, Transient receptor potential channel modulators	Early infantile epileptic encephalopathy 2, Seizures		Phase II		Recruiting	Cannabidiol
700336873	Multimodal Assessment of Cannabinoid Target Engagement in Adults With Obsessive-Compulsive Disorder	Nabilone In a randomized, double-blind, placebo-controlled design, we will administer a one-time oral dose of nabilone (1mg) or placebo approximately two hours prior to fMRI scanning and task performance in 60 adults with OCD. Drug: Nabilone (Half of the participants (30 individuals) will receive nabilone 1mg. Nabilone will be placed in opaque capsules with dextrose filler and administered by mou…	Cannabinoid receptor agonists	Obsessive-compulsive disorders		Phase I/II		Recruiting	Nabilone
700349118	A pivotal clinical trial assessing RAD011 in Infantile Spasms	RAD011	5-HT1 serotonin receptor modulators, Antioxidants, Cannabinoid receptor CB1 inverse agonists, Cannabinoid receptor CB2 inverse agonists, Transient receptor potential channel modulators	Infantile spasms	Radius Health Inc.	Phase III		Planning	Cannabidiol
700348934	A retrospective study to assess effects of long-term use of cannabidiol (Epidiolex) in patients with refractory epilepsy	Cannabidiol	5-HT1 serotonin receptor modulators, Antioxidants, Cannabinoid receptor CB1 inverse agonists, Cannabinoid receptor CB2 inverse agonists, Transient receptor potential channel modulators	Epilepsy		Phase IV		Completed	Cannabidiol
700348819	A fixed-sequence open-label phase 1 trial evaluating Pharmacokinetic Drug-Drug Interaction with Coadministration of Cannabidiol (CBD) and Everolimus in healthy volunteers.	Cannabidiol (CBD) and Everolimus On Day 1 subjects received 5 mg of everolimus (oral tablet) in the morning, 30 minutes after a standardized meal, followed by a 7-day washout period (Days 2–8). On Days 9–17, subjects received 12.5 mg/kg twice daily (b.i.d.) plant-derived highly purified CBD (Epidiolex®; 100 mg/mL in oral solution) in the morning and evening, 30 and 45 minutes after a standardized…	5-HT1 serotonin receptor modulators, Antioxidants, B cell inhibitors, Cannabinoid receptor CB1 inverse agonists, Cannabinoid receptor CB2 inverse agonists, Immunosuppressants, MTOR protein inhibitors, T lymphocyte inhibitors, Transient receptor potential channel modulators	Seizures	Greenwich Biosciences, GW Research	Phase I		Completed	Cannabidiol
700348784	A real world study assessing the non-seizure behavioral and cognitive outcomes in patients with Lennox-Gastaut Syndrome (LGS) and Dravet Syndrome using Cannabidiol	Cannabidiol (Epidiolex®, 100 mg/mL oral solution) for ≥3 months concomitant antiseizure medications	5-HT1 serotonin receptor modulators, Antioxidants, Cannabinoid receptor CB1 inverse agonists, Cannabinoid receptor CB2 inverse agonists, Transient receptor potential channel modulators	Dravet syndrome, Lennox-Gastaut syndrome	Greenwich Biosciences	Phase IV		Completed	Cannabidiol
700282283	Phase IIb study of cannabidiol for the prevention of acute Graft versus Host Disease GvHD following allogeneic hematopoietic cell transplantation (HCT).	Cannabidiol Given PO at a fixed dose of 150 mg bid/ 300 mg bid for at lease 3 months and up to 12 months Best Available Treatment (BAT)	5-HT1 serotonin receptor modulators, Antioxidants, Cannabinoid receptor CB1 inverse agonists, Cannabinoid receptor CB2 inverse agonists, Transient receptor potential channel modulators	Graft-versus-host disease	Claritas Pharmaceuticals, Salzman Group	Phase II		Recruiting	Cannabidiol
700295522	A multicenter, multinational, placebo controlled, randomized phase II/III clinical trial of cannabidiol for the treatment of acute graft-versus-host-disease (GVHD)	Cannabidiol	5-HT1 serotonin receptor modulators, Antioxidants, Cannabinoid receptor CB1 inverse agonists, Cannabinoid receptor CB2 inverse agonists, Transient receptor potential channel modulators	Graft-versus-host disease	Claritas Pharmaceuticals, Claritas Pharmaceuticals, Salzman Group	Phase II/III		Planning	Cannabidiol
700281414	A phase IIa study of prolonged use of cannabidiol in the prevention of Graft versus Host Disease	Cannabidiol Participants were provided daily doses of CBD (150 mg administered twice daily) seven days prior to transplantation and for 100 days following the procedure Historical Control	5-HT1 serotonin receptor modulators, Antioxidants, Cannabinoid receptor CB1 inverse agonists, Cannabinoid receptor CB2 inverse agonists, Transient receptor potential channel modulators	Graft-versus-host disease	Claritas Pharmaceuticals, Kalytera Therapeutics, Salzman Group, TALENT Biotech, TALENT Biotech	Phase II	Preliminary results from a phase IIa trial in 12 patients demonstrated that only 15% of patients in the CBD treatment group developed Grade 2-4 GvHD, as compared to a 60-70% incidence predicted by historical data used as a control. With a median follow up of 8.5 months following transplantation, results demonstrate that 85% of the patients did not develop significant (Grades 2-4) acute GvHD, desp…	Completed	Cannabidiol
700300211	A study of Cannabidiol in Healthy Volunteers: (Study 2)	Cannabidiol	5-HT1 serotonin receptor modulators, Antioxidants, Cannabinoid receptor CB1 inverse agonists, Cannabinoid receptor CB2 inverse agonists, Transient receptor potential channel modulators	Graft-versus-host disease	Claritas Pharmaceuticals, Claritas Pharmaceuticals	Phase I		Planning	Cannabidiol
700300209	A double-blind, randomized, two-period, two treatment, fixed sequence, crossover (fed versus fasted) study to evaluate the effect of food on pharmacokinetics of CBD with robust ECG monitoring in Healthy Volunteers (HVs)	A double-blind, randomized, two-period, two treatment, fixed sequence, crossover (fed versus fasted) study. The Cannabidiol (CBD) and placebo will be administered orally as a liquid solution according to the pre-determined randomization scheme. The final administration volume for all CBD doses and placebo will be supplied as 6mL/vial (fill volume), where the deliverable volume is 5mL, wherein 4 v…	5-HT1 serotonin receptor modulators, Antioxidants, Cannabinoid receptor CB1 inverse agonists, Cannabinoid receptor CB2 inverse agonists, Transient receptor potential channel modulators	Graft-versus-host disease	Claritas Pharmaceuticals, Claritas Pharmaceuticals	Phase I		Recruiting	Cannabidiol
700250010	A double blind, randomized, placebo-controlled, two-part study to investigate the pharmacokinetics, followed by efficacy and safety of GWP42006 as add-on therapy in patients with inadequately controlled focal seizures.	Group 1a Subjects on inducer AEDs will administer GWP42006. Drug: GWP42006 Other Name: Cannabidivarin, CBDV Group 2a Subjects on inhibitor AEDs will administer GWP42006. Drug: GWP42006 Other Name: Cannabidivarin, CBDV Group 3a Subjects on AEDs that are neither inducers nor inhibitors will administer GWP42006. Drug: GWP42006 Other Name: Cannabidivarin, CBDV Group 1b Matching placebo control for Gr…	Cannabinoid receptor modulators	Partial epilepsies	GW Pharmaceuticals, GW Pharmaceuticals	Phase II		Completed	Cannabidivarin
700245673	A Double Blind, Placebo-controlled, Two-part Study to Investigate the Dose-ranging Safety and Pharmacokinetics, Followed by the Efficacy and Safety of Cannabidiol (GWP42003-P) in Children and Young Adults With Dravet Syndrome	Group/dose level 1a 5 mg/kg/day GWP42003-P oral solution. All subjects will down-titrate (10% per day) over a 10-day period following 21 days of treatment or withdrawal. Drug: GWP42003-P (GWP42003-P is an oral solution presented as an oily solution containing 25 mg/mL cannabidiol (CBD: FT0086) or 100 mg/mL CBD (FT0095) dissolved in the excipients sesame oil and anhydrous ethanol with added sweete…	5-HT1 serotonin receptor modulators, Antioxidants, Cannabinoid receptor CB1 inverse agonists, Cannabinoid receptor CB2 inverse agonists, Transient receptor potential channel modulators	Dravet syndrome	GW Pharmaceuticals, GW Pharmaceuticals	Phase II		Completed	Cannabidiol
700300206	A phase III study of Cannabidiol in prevention of acute graft versus host disease (GVHD)	Cannabidiol	5-HT1 serotonin receptor modulators, Antioxidants, Cannabinoid receptor CB1 inverse agonists, Cannabinoid receptor CB2 inverse agonists, Transient receptor potential channel modulators	Graft-versus-host disease	Claritas Pharmaceuticals, Claritas Pharmaceuticals	Phase III		Planning	Cannabidiol
700308407	A randomized, double-blind, placebo controlled study to evaluate the safety, tolerability and efficacy of daily oral THX-110 in treating adults with Obstructive Sleep Apnea (OSA)	THX-110	Cannabinoid receptor CB1 agonists, Cannabinoid receptor CB2 agonists, G-protein-coupled receptor 55 modulators, Peroxisome proliferator-activated receptor alpha agonists	Sleep apnoea syndrome	SciSparc	Phase II		Planning	Dronabinol/palmitoylethanolamide
700273303	A single-arm, open-label trial study of THX-RS01 in treating Tourette syndrome	Each subject both received one daily treatment of the drug via oral administration and was followed-up for a period of 12 weeks. Treatment was given in a dose titration regimen with a maximum dose of THX-110 consisting of 10mg Dronabinol and 800mg PEA. THX-RS01 subjects receive once-daily oral treatment of the investigational drug for 12 weeks	Cannabinoid receptor CB1 agonists, Cannabinoid receptor CB2 agonists, G-protein-coupled receptor 55 modulators, Peroxisome proliferator-activated receptor alpha agonists	Gilles de la Tourette's syndrome	SciSparc, Therapix Biosciences	Phase II	<EM>Gilles de la Tourette syndrome:</EM> In a phase IIa trial in patients with Tourette syndrome, THX 110 was found to be generally safe and well-tolerated. Two out of 16 patients discontinued treatment early; one due to sedation and another due to lack of improvement in tic symptoms. Twelve of the 16 patients opted to continue into the 24-week extension phase of the trial[1]. <EM>Gilles de la To…	Completed	Dronabinol/palmitoylethanolamide
700286435	A phase I study of THX-ULD01 for the treatment of mild cognitive impairment	THX-ULD01		Brain injuries, Cognition disorders	SciSparc, SciSparc	Phase I		Not yet recruiting	THX-ULD01
700290407	A Phase IIa clinical trial of cannabinoid-based therapeutic product, multilayer oral thin film (OTF), CureFilm™ in obstructive sleep apnea.	Dronabinol/9-tetrahydrocannabinol (THC)/palmitoylethanolamide (PEA).	Cannabinoid receptor CB1 agonists, Cannabinoid receptor CB2 agonists, G-protein-coupled receptor 55 modulators, Peroxisome proliferator-activated receptor alpha agonists	Sleep apnoea syndrome	Cure Pharmaceutical, SciSparc	Phase II		Recruiting	Dronabinol/palmitoylethanolamide
700294242	A phase IIa study to examining the efficacy of THX-110 [Dronabinol (synthetic Δ9-tetrahydracannabinol) and Palmitoylethanolamide (PEA)] for Chronic Low Back Pain.	THX-110 (Once daily) Dose: Oral For 6 weeks with an additional 2 weeks follow up after the last study treatment.	Cannabinoid receptor CB1 agonists, Cannabinoid receptor CB2 agonists, G-protein-coupled receptor 55 modulators, Peroxisome proliferator-activated receptor alpha agonists	Back pain	SciSparc	Phase II		Recruiting	Dronabinol/palmitoylethanolamide
700273761	A Randomized, Double-blind, Placebo-controlled Trial to Investigate the Efficacy and Safety of Cannabidiol (CBD; GWP42003-P) in Infants With Infantile Spasms Following an Initial Open-label Pilot Study	GWP42003-P Administered orally, titrating to a target dose of 40 mg/kg/day. Participants continue at the target dose, or the highest tolerated dose up to the target dose, for the remainder of the 2-week treatment period. Drug: GWP42003-P (Clear, colorless to yellow solution containing cannabidiol dissolved in the excipients sesame oil and anhydrous ethanol with added sweetener (sucralose) and str…	5-HT1 serotonin receptor modulators, Antioxidants, Cannabinoid receptor CB1 inverse agonists, Cannabinoid receptor CB2 inverse agonists, Transient receptor potential channel modulators	Infantile spasms	Jazz Pharmaceuticals Inc, Jazz Pharmaceuticals Inc	Phase III		Completed	Cannabidiol
700281892	A Randomized, Double-blind, Placebo-controlled Trial to Investigate the Efficacy and Safety of Cannabidiol (CBD; GWP42003-P) in Infants With Infantile Spasms Following an Initial Open-label Pilot Study	GWP42003-P Administered orally, up to the target dose recommended by the data safety monitoring committee. Participants continue at the target dose, or the highest tolerated dose up to the target dose, for a total of 12 months' treatment. Drug: GWP42003-P (Clear, colorless to yellow solution containing cannabidiol dissolved in the excipients sesame oil and anhydrous ethanol with added sweetener (…	5-HT1 serotonin receptor modulators, Antioxidants, Cannabinoid receptor CB1 inverse agonists, Cannabinoid receptor CB2 inverse agonists, Transient receptor potential channel modulators	Infantile spasms	Jazz Pharmaceuticals Inc, Jazz Pharmaceuticals Inc	Phase III		Completed	Cannabidiol
700215301	The Analgesic Efficacy of delta-9-THC (Namisol) in Patients With Persistent Postsurgical Abdominal Pain; a Randomized, Double Blinded, Placebo-controlled, Experiment	Placebo Dronabinol The add-on treatment consists of two phases: a step-up phase (day 1-5: 3 mg TID; day 6-10: 5 mg TID), and a stable dose phase (day 11-52: 8 mg TID). The dosage may be tapered to at least 5 mg TID, when 8 mg is not tolerated.	Cannabinoid receptor CB1 agonists, Cannabinoid receptor CB2 agonists	Abdominal pain, Postoperative pain	Echo Pharmaceuticals	Phase II		Completed	Dronabinol
700261537	A Phase 2, Double-blind, Randomized, Placebo-controlled Study to Investigate Possible Drug-drug Interactions Between Clobazam and Cannabidiol (GWP42003-P)	GWP42003-P Administered orally, twice daily (morning and evening; immediately after the participant's clobazam dose), commencing with titration of 100 mg/mL GWP42003-P to 20 mg/kg/day over 10 days in a blinded manner. Participants remain on the maintenance dose for the remainder of the 12-month treatment period. However, investigators may subsequently decrease or increase the participant's dose (…	5-HT1 serotonin receptor modulators, Antioxidants, Cannabinoid receptor CB1 inverse agonists, Cannabinoid receptor CB2 inverse agonists, GABA A receptor agonists, Transient receptor potential channel modulators	Epilepsy	Jazz Pharmaceuticals Inc, Jazz Pharmaceuticals Inc	Phase II		Completed	Cannabidiol
700274398	A Phase 2, Double-blind, Randomized, Placebo-controlled Pharmacokinetic Trial in 2 Parallel Groups to Investigate Possible Drug-drug Interactions Between Stiripentol or Valproate and GWP42003-P in Patients With Epilepsy	GWP42003-P Administered orally, twice daily (morning and evening), commencing with titration of 100 mg/mL GWP42003-P to 20 mg/kg/day over 10 days in a blinded manner (i.e., only participants taking placebo in the blinded phase will up-titrate; doses will remain unchanged for those taking GWP42003-P in the blinded phase). Participants remain on the maintenance dose for the remainder of the 12-mont…	5-HT1 serotonin receptor modulators, Antioxidants, Cannabinoid receptor CB1 inverse agonists, Cannabinoid receptor CB2 inverse agonists, Transient receptor potential channel modulators	Epilepsy	Jazz Pharmaceuticals Inc, Jazz Pharmaceuticals Inc	Phase II		Completed	Cannabidiol
700211138	A Randomised, Double-blind, Placebo-controlled Parallel Group, Pilot Study of GWP42003 in the Symptomatic Treatment of Ulcerative Colitis	GWP42003 GWP42003 was administered orally at a dose of 50 mg up to 250 mg, BID, in the fasted state in the morning and evening, for 10 weeks. Following randomization, participants entered a 2-week dose escalation period to achieve their maximum tolerated dose, up to 500 mg, and maintained this dose for the rest of the treatment period. Participants were then followed for 1 week. Drug: GWP42003 (1…	5-HT1 serotonin receptor modulators, Antioxidants, Cannabinoid receptor CB1 inverse agonists, Cannabinoid receptor CB2 inverse agonists, Transient receptor potential channel modulators	Ulcerative colitis	GW Pharmaceuticals, GW Pharmaceuticals	Phase II	All cannabidiol-treated patients and 77% of placebo treated patients with mild-to-moderate ulcerative colitis experienced at least 1 adverse event (AE), mostly of mild or moderate severity. Seven out of 29 and 13 out of 31 patients, respectively, discontinued treatment due to AEs. Tetrahyrdocannabinol-related dizziness was the reason for treatment discontinuation. Serious AEs or deaths were not r…	Completed	Cannabidiol
700226965	Safety and Tolerability of Oral Namisol, a Tablet Containing Delta-9-Tetrahydrocannabinol, in Elderly Subjects: A Randomized Controlled Trial	Placebo Dronabinol (3mg) Dronabinol (Dosage: 3 mg; Route: PO; Formulation: tablet; Frequency: single dose; Duration: single dose; Brand: Namisol; Company: Echo Pharmaceuticals) Dronabinol (5mg) Dronabinol (Dosage: 5 mg; Route: PO; Formulation: tablet; Frequency: single dose; Duration: single dose; Brand: Namisol; Company: Echo Pharmaceuticals) Dronabinol (6.5mg) Dronabinol (Dosage: 6.5 mg; Route:…	Cannabinoid receptor CB1 agonists, Cannabinoid receptor CB2 agonists	Alzheimer's disease, Multiple sclerosis, Pain	Echo Pharmaceuticals	Phase I		Completed	Dronabinol
700229490	The Analgesic Efficacy of Perioperative 9-THC (Namisolin) Patients Undergoing Major Abdominal Surgery: A Randomized, Double Blinded, Placebo-controlled, Parallel Design	Dronabinol Dronabinol (Frequency: bid, then qid; Duration: 6 days; Brand: Namisol; Administered in afternoon and evening 1 day before surgery, then four times daily after surgery for 5 days. ) Diazepam (control) Diazepam (Administered in afternoon and evening 1 day before surgery, then placebo four times daily after surgery for 5 days. )	Cannabinoid receptor CB1 agonists, Cannabinoid receptor CB2 agonists, GABA A receptor agonists	Postoperative pain		Phase II		Discontinued	Dronabinol
700207658	A randomised, double-blind, placebo-controlled parallel group, pilot study of 40:1 ratio of formulated cannabidiol/tetrahydrocannabivarin-9 in the treatment of iatrogenic weight gain and dyslipidaemia associated with olanzapine treatment in subjects with functional psychosis	Placebo Cannabidiol/tetrahydrocannabivarin-9 Cannabidiol/tetrahydrocannabivarin-9 (Route: PO; Company: GW Pharmaceuticals; Administered as 5/100 mg)	Cannabinoid receptor agonists, Cannabinoid receptor CB1 antagonists, Cannabinoid receptor CB2 antagonists	Dyslipidaemias, Obesity	GW Pharmaceuticals, GW Pharmaceuticals	Phase II		Discontinued	Cannabidiol/tetrahydrocannabivarin-9
700234939	A Double-blind, Randomised, Placebo-controlled, Parallel Group Study of GWP42003 as Adjunctive Therapy in First Line Treatment of Schizophrenia or Related Psychotic Disorder	Placebo Participants received placebo (0 mL cannabidiol [CBD]), volume matched to the 5 mL BID dose level, administered orally, 5 mL in the morning and 5 mL in the evening for 6 weeks. Drug: Placebo (Placebo oral solution (0 milligrams [mg]/mL CBD) contained the excipients sesame oil, ethanol, sucralose, and strawberry flavoring.) Other Name: Placebo control GWP42003 1000 milligrams (mg)/day Part…	5-HT1 serotonin receptor modulators, Antioxidants, Cannabinoid receptor CB1 inverse agonists, Cannabinoid receptor CB2 inverse agonists, Transient receptor potential channel modulators	Psychotic disorders, Schizoaffective disorder, Schizophrenia, Schizophrenia and disorders with psychotic features	GW Pharmaceuticals, GW Pharmaceuticals	Phase II		Completed	Cannabidiol
700274040	A Randomized, Double Blind, Placebo-controlled Crossover Study of Tolerability and Efficacy of Cannabidiol (CBD) on Tremor in Parkinson's Disease	cannabidiol GWP42003-P oral solution, is purified cannabidiol (purity of ≥98%, 100 mg/ml cannabidiol in sesame oil with anhydrous ethanol with added sweetener (sucralose) and strawberry flavoring). Started at 5 mg/kg/day and is increased by 2.5-5 mg/kg at 3-5 day intervals to a target dose of 20 mg/kg/day. Drug: cannabidiol (Purified CBD, is a strawberry flavored liquid, in sesame oil, provided a…	5-HT1 serotonin receptor modulators, Antioxidants, Cannabinoid receptor CB1 inverse agonists, Cannabinoid receptor CB2 inverse agonists, Transient receptor potential channel modulators	Parkinson's disease, Tremor	GW Pharmaceuticals	Phase II		Completed	Cannabidiol
700267923	A Phase 2, Double-blind, Randomized, Placebo-controlled Study to Investigate Possible Drug-drug Interactions Between Clobazam and Cannabidiol (GWP42003-P)	Placebo Administered orally, twice daily (morning and evening; immediately after the participant's CLB dose), commencing with up-titration of placebo to an equivalent maintenance dose of 20 mg/kg/day over 10 days. Participants remain on the maintenance dose for a further 21 days. Dosing is tapered (10% each day) for participants who do not enter the open-label-extension (OLE) phase or who withdra…	5-HT1 serotonin receptor modulators, Antioxidants, Cannabinoid receptor CB1 inverse agonists, Cannabinoid receptor CB2 inverse agonists, GABA A receptor agonists, Transient receptor potential channel modulators	Epilepsy	Jazz Pharmaceuticals Inc, Jazz Pharmaceuticals Inc	Phase II		Completed	Cannabidiol
700214920	Δ9-THC (Namisol) in Chronic Pancreatitis Patients Suffering From Persistent Abdominal Pain: a Randomized, Double-blinded, Placebo-controlled, Parallel Design	delta-9-tetrahydrocannabinol (namisol) Drug: Tetrahydrocannabinol (The add-on treatment consists of two phases: a step-up phase (day 1-5: 3 mg TID; day 6-10: 5 mg TID), and a stable dose phase (day 11-52: 8 mg TID). The dosage may be tapered to at least 5 mg TID, when 8 mg is not tolerated.) Other Name: Namisol, Dronabinol Placebo Drug: Placebo (Identical step-up approach to the Namisol arm.)	Cannabinoid receptor CB1 agonists, Cannabinoid receptor CB2 agonists	Abdominal pain		Phase II		Completed	Dronabinol
700314014	An Open-Label Exploratory Investigation of Cognitive Outcomes With Cannabidiol Oral Solution (EPIDIOLEX; GWP42003-P)	GWP42003-P For the first 7 days of the treatment period, participants are to take GWP42003-P at a dose of 5 milligrams per kilogram per day (mg/kg/day), administered as 2 equally divided doses (i.e., 2.5 mg/kg in the morning and 2.5 mg/kg in the evening). On Day 8, participants are to increase the dose to 10 mg/kg/day, administered as 2 equally divided doses (i.e., 5 mg/kg in the morning and 5 mg…	5-HT1 serotonin receptor modulators, Antioxidants, Cannabinoid receptor CB1 inverse agonists, Cannabinoid receptor CB2 inverse agonists, Transient receptor potential channel modulators	Lennox-Gastaut syndrome	Jazz Pharmaceuticals Inc, Jazz Pharmaceuticals Inc	Phase IV		Withdrawn prior to enrolment	Cannabidiol
700195367	Two Phase, Repeated Crossover Study With Dose Escalation on Delta(9)-Tetrahydrocannabinol (Delta-THC) in Behavioral Disturbances in Dementia.	Placebo Dronabinol If first and second treatment period appeared to be efficacious for a particular patient, this patient can continue the effective dose of dronabinol in an open label extension phase during 6 months Dronabinol (Dosage: 1.5 mg/day; Route: PO; Formulation: tablet; Frequency: bid; Duration: 3 days; Brand: Namisol; Company: Echo Pharmaceuticals; First treatment period. After this a …	Cannabinoid receptor CB1 agonists, Cannabinoid receptor CB2 agonists	Alzheimer's disease, Vascular dementia	Echo Pharmaceuticals	Phase II		Completed	Dronabinol
700246042	A Randomised, Partially-blind, Placebo-controlled, Pilot, Dose-ranging Study To Assess The Effect Of Cannabidiol (CBD) On Liver Fat Levels In Subjects With Fatty Liver Disease.	GWP42003 200 milligrams (mg)/day Dose Participants self-administered one x 100 mg GWP42003 capsule twice daily for 8 weeks (the first dose was 30 minutes before breakfast [fasted] and the second was 30 minutes before the evening meal [typically 12 hours apart]). Drug: GWP42003 200 mg/day Dose (GWP42003 was presented as Licaps® size double zero (Size 00) hard gelatin capsules containing 100 mg of …	5-HT1 serotonin receptor modulators, Antioxidants, Cannabinoid receptor CB1 inverse agonists, Cannabinoid receptor CB2 inverse agonists, Transient receptor potential channel modulators	Fatty liver	GW Pharmaceuticals, GW Pharmaceuticals	Phase II		Completed	Cannabidiol
700196432	The Safety, Tolerability, and Analgesic Efficacy of Delta9-THC (Namisol) in Chronic Pancreatitis Patients Suffering From Persistent Abdominal Pain.	Dronabinol Dronabinol (Formulation: tablet; Frequency: single dose; Duration: single dose; Brand: Namisol; Company: Echo Pharmaceuticals) Diazepam Diazepam	Cannabinoid receptor CB1 agonists, Cannabinoid receptor CB2 agonists, GABA A receptor agonists	Abdominal pain	Echo Pharmaceuticals	Phase II		Completed	Dronabinol
700348124	A clinical trial of cannabinoid-based product for prevention of SARS-CoV-2 (COVID-19)	Cannabinoid therapeutic - Flora Pharma	Cannabinoid receptor modulators	COVID 2019 infections	Flora Pharma	Phase I		Planning	Cannabinoid therapeutic Flora Pharma
700340863	A randomized double-blind placebo-controlled study of nabiximols in patients with spasticity in multiple sclerosis	Product Name: Nabiximols - Sativex INN-Proposed INN: Tetrahydrocannabinol Botanical Drug Substance (THC BDS) Pharmaceutical Form: Oromucosal spray, solution IMP Routes of Administration: Oromucosal use Active Substance CAS number: 1972-08-3 Active Substance other descriptive name: DELTA-9-TETRAHYDROCANNABINOL EV Substance code: SUB27785 Active Substance INN: Tetrahydrocannabinol Botanical Drug Su…	5-HT1 serotonin receptor modulators, Antioxidants, Cannabinoid receptor agonists, Cannabinoid receptor CB1 inverse agonists, Cannabinoid receptor CB2 inverse agonists, Transient receptor potential channel modulators	Multiple sclerosis	GW Pharmaceuticals, GW Pharmaceuticals, Jazz Pharmaceuticals plc	Phase III		Recruiting	Nabiximols
700027333	A Double Blind, Randomized, Placebo Controlled, Parallel Group Dose-Range Exploration Study of Sativex in Relieving Pain in Patients With Advanced Cancer, Who Experience Inadequate Analgesia During Optimized Chronic Opioid Therapy	Sativex Low Dose Range of 1 to 4 sprays per day. Each actuation of oromucosal spray delivers 2.7mg delta-9-tetrahydrocannabinol (THC) and 2.5mg cannabidiol (CBD). Thus maximum daily dose is 10.8mg THC and 10mg CBD. Drug: Sativex Low Dose (Range of 1 to 4 sprays per day. Each actuation of oromucosal spray delivers 2.7mg delta-9-tetrahydrocannabinol (THC) and 2.5mg cannabidiol (CBD). Thus maximum d…	5-HT1 serotonin receptor modulators, Antioxidants, Cannabinoid receptor agonists, Cannabinoid receptor CB1 inverse agonists, Cannabinoid receptor CB2 inverse agonists, Transient receptor potential channel modulators	Cancer pain	Jazz Pharmaceuticals Inc, Jazz Pharmaceuticals Inc, Otsuka Pharmaceutical	Phase II	Nabiximols + opioid analgesics were assiciated with a dose-related incidence of adverse events in patients with advanced cancer pain who have experienced inadequate pain relief with optimised chronic opioid therapy (low dose = 309, medium dose = 352, high dose = 399). Serious treatment-emergent adverse events (TEAE) were reported by 37%, 21% and 30% of patients who were treated with low-, medium-…	Completed	Nabiximols
700036043	A Multicentre, Open Label, Follow on Study to Assess the Maintenance of Effect, Tolerance and Safety of Sativex in the Treatment of Subjects With Neuropathic Pain. This Will be Followed by a Randomised-Withdrawal Phase (Part B) for a Subset of Patients.	Sativex Active treatment Drug: Sativex® (containing THC (27 mg/ml):CBD (25 mg/ml), in ethanol:propylene glycol (50:50) excipients, with peppermint oil (0.05%) flavouring. Maximum permitted dose was eight actuations in any three hour period and 24 actuations (THC 65 mg: CBD 60 mg) in 24 hours) Other Name: GW-1000-02	5-HT1 serotonin receptor modulators, Antioxidants, Cannabinoid receptor agonists, Cannabinoid receptor CB1 inverse agonists, Cannabinoid receptor CB2 inverse agonists, Transient receptor potential channel modulators	Neuropathic pain	GW Pharmaceuticals, GW Pharmaceuticals	Phase III		Completed	Nabiximols
700054852	A Double Blind, Randomized, Parallel Group, Placebo Controlled, Comparative Study of the Efficacy, Safety and Tolerability of Cannabis Based Medicine (CBM) Extracts in Patients With Cancer-Related Pain	Placebo Placebo control Drug: Placebo (Containing colourants and excipients. Subjects received study medication delivered in 100 µl actuations by a pump action oromucosal spray. Maximum permitted dose was eight actuations in any three hour period and 48 actuations in 24 hours.) Other Name: GW-4000-01 Sativex Active treatment Drug: Sativex® (Containing D9 tetrahydrocannabinol (THC), 27 mg/ml: cann…	5-HT1 serotonin receptor modulators, Antioxidants, Cannabinoid receptor agonists, Cannabinoid receptor CB1 agonists, Cannabinoid receptor CB1 inverse agonists, Cannabinoid receptor CB2 agonists, Cannabinoid receptor CB2 inverse agonists, Transient receptor potential channel modulators	Cancer pain	GW Pharmaceuticals, GW Pharmaceuticals	Phase III		Completed	Dronabinol, Nabiximols
700322841	Effect of Non-psychoactive Cannabidiol as an Adjunct to Botulinum Toxin in Blepharospasm - a Prospective Double-masked Cross-over Study	Group A - active medication followed by placebo Drug: Cannabidiol Oral Solution [Epidiolex] (100 mg BID for three months Placebo oral solution for three months) Group B - placebo followed by active medication Drug: Cannabidiol Oral Solution [Epidiolex] (100 mg BID for three months Placebo oral solution for three months)	5-HT1 serotonin receptor modulators, Acetylcholine inhibitors, Antioxidants, Cannabinoid receptor CB1 inverse agonists, Cannabinoid receptor CB2 inverse agonists, Glutamate antagonists, Neuromuscular blocking agents, Transient receptor potential channel modulators	Blepharospasm	Jazz Pharmaceuticals Inc	Phase II/III		Completed	Cannabidiol
700208279	Phase II clinical trial of neuroprotection by cannabinoids in Huntington disease	Sativex Drug: delta-9-tetrahydrocannabinol (THC) and cannabidiol (CBD) (Sativex 2.7 mg delta-9-tetrahydrocannabinol/2.5 mg cannabidiol Oromucosal Spray. One spray per day, up to a maximum of 12 sprays per day.) Placebo Drug: Placebo (Placebo, One spray per day, up to a maximum of 12 sprays per day.)	5-HT1 serotonin receptor modulators, Antioxidants, Cannabinoid receptor agonists, Cannabinoid receptor CB1 inverse agonists, Cannabinoid receptor CB2 inverse agonists, Transient receptor potential channel modulators	Huntington's disease	Jazz Pharmaceuticals Inc, Jazz Pharmaceuticals Inc	Phase II		Completed	Nabiximols
700199349	A Double Blind, Randomized, Placebo-controlled, Parallel Group Study of Sativex Oromucosal Spray (Sativex®; Nabiximols) as Adjunctive Therapy in Relieving Uncontrolled Persistent Chronic Pain in Patients With Advanced Cancer, Who Experience Inadequate Analgesia During Optimized Chronic Opioid Therapy.	Nabiximols Nabiximols was self-administered by participants as a 100 microliter (μL) oromucosal spray in the morning and evening, up to a maximum of 10 sprays per day for 5 weeks. Nabiximols oromucosal spray contained delta-9-tetrahydrocannabinol (THC) (27 milligram [mg]/milliliter [mL]):cannabidiol (CBD) (25 mg/mL), in ethanol:propylene glycol (50:50) excipients, with peppermint oil (0.05%) flav…	5-HT1 serotonin receptor modulators, Antioxidants, Cannabinoid receptor agonists, Cannabinoid receptor CB1 inverse agonists, Cannabinoid receptor CB2 inverse agonists, Transient receptor potential channel modulators	Cancer pain	Jazz Pharmaceuticals Inc, Jazz Pharmaceuticals Inc, Otsuka Pharmaceutical Development & Commercialization	Phase III	Top-line results showed that the most frequently reported adverse events in patients with cancer-related pain who received nabiximols were neoplasm progression (incidence of 16% vs 18% in the placebo group), somnolence (12% vs 4%) and dizziness (8% vs 5%). The number of patients who discontinued treatment because of adverse events was 38 (19% of the treatment group population) in the nabiximols g…	Completed	Nabiximols
700196763	A Phase I Study to Assess the Effect of Food on the Single-Dose Bioavailability of Sativex, and to Compare the Single and Multiple Dose Pharmacokinetics of Sativex at Three Dose Levels	Group 1 Fasted-Fed 4 sprays Sativex in fasted state, followed by wash-out followed by 4 sprays Sativex in fed state. Followed by 4 sprays daily in fasted state. Drug: Sativex (4 sprays Sativex in fasted state on Day 1. 4 sprays Sativex in fed state on Day 4. 4 sprays Sativex daily in fasted state Days 5-13.) Group 1 Fed-Fasted 4 sprays sativex in fed state followed by wash-out followed by 4 spray…	5-HT1 serotonin receptor modulators, Antioxidants, Cannabinoid receptor agonists, Cannabinoid receptor CB1 inverse agonists, Cannabinoid receptor CB2 inverse agonists, Transient receptor potential channel modulators	Bladder dysfunction, Cancer pain, Multiple sclerosis, Muscle spasticity, Neuropathic pain	Jazz Pharmaceuticals Inc, Jazz Pharmaceuticals Inc	Phase I		Completed	Nabiximols
700255967	A Long-term, Open Label, Safety and Tolerability Study of Cannabis Based Medicine Extract in Patients Who Have Participated in a GW Clinical Study Using Cannabis Based Medicine	GW-1000-02 Active treatment Drug: GW-1000-02 (Contained delta-9-tetrahydrocannabinol (THC) (27 mg/ml) and cannabidiol (CBD) (25 mg/ml) as extract of Cannabis sativa L., with peppermint oil, 0.05% (v/v), in ethanol:propylene glycol (50:50) excipient. Each 100 μl actuation of the pump action spray delivered 2.7 mg THC and 2.5 mg CBD. A maximum daily exposure of 130 mg THC was specified by the UK re…	5-HT1 serotonin receptor modulators, Antioxidants, Cannabinoid receptor agonists, Cannabinoid receptor CB1 inverse agonists, Cannabinoid receptor CB2 inverse agonists, Transient receptor potential channel modulators	CNS disorders, Multiple sclerosis, Peripheral nerve injuries, Spinal cord disorders	Jazz Pharmaceuticals Inc, Jazz Pharmaceuticals Inc	Phase III		Completed	Nabiximols
700006377	A Double Blind, Randomized, Placebo Controlled, Parallel Group Study of Sativex in the Treatment of Subjects With Pain Due to Diabetic Neuropathy	Sativex Drug: Sativex (containing THC (27 mg/ml):CBD (25 mg/ml), in ethanol:propylene glycol (50:50) excipients, with peppermint oil (0.05%) flavouring. Maximum permitted dose was eight actuations in any three hour period and 24 actuations (THC 65 mg: CBD 60 mg) in 24 hours) Other Name: GW-1000-02 Placebo Drug: Placebo (containing peppermint oil, 0.05% (v/v), quinoline yellow, 0.005% (w/v), sunse…	5-HT1 serotonin receptor modulators, Antioxidants, Cannabinoid receptor agonists, Cannabinoid receptor CB1 inverse agonists, Cannabinoid receptor CB2 inverse agonists, Transient receptor potential channel modulators	Diabetic neuropathies, Neuropathic pain	Jazz Pharmaceuticals Inc, Jazz Pharmaceuticals Inc	Phase III	Dronabinol/cannabidiol did not improve pain scores (primary endpoint) as adjuvant treatment, in patients with painful diabetic peripheral neuropathies.[1]	Completed	Nabiximols
700223919	A Multicenter, Non-comparative, Open-label Extension Study to Assess the Long Term Safety of Sativex Oromucosal Spray (Sativex; Nabiximols) as Adjunctive Therapy in Patients With Uncontrolled Persistent Chronic Cancer Related Pain	Non-comparative, open-label Nabiximols Nabiximols was self-administered by participants as a 100 microliter (μL) oromucosal spray, in the morning and evening, up to a maximum of 10 sprays per day for 6 months. Nabiximols oromucosal spray contained delta-9-tetrahydrocannabinol (THC) (27 milligrams [mg]/milliliter [mL]):cannabidiol (CBD) (25 mg/mL), in ethanol:propylene glycol (50:50) excipients, w…	5-HT1 serotonin receptor modulators, Antioxidants, Cannabinoid receptor agonists, Cannabinoid receptor CB1 inverse agonists, Cannabinoid receptor CB2 inverse agonists, Transient receptor potential channel modulators	Cancer pain	Jazz Pharmaceuticals Inc, Jazz Pharmaceuticals Inc, Otsuka Pharmaceutical Development & Commercialization	Phase III		Completed	Nabiximols
700196701	A Multiple-Dose, Randomized, Double-Blind, Placebo- and Active-Controlled, Four-Arm, Parallel Group Thorough QT/QTc Study to Evaluate the Electrophysiologic Effects of Sativex	High dose placebo and oral moxifloxacin placebo 24 or 36 placebo sprays (12 or 18 sprays twice daily) for 5 days and single oral moxifloxacin placebo on Day 5. Drug: Placebo spray and oral moxifloxacin placebo (24 or 36 placebo sprays (12 or 18 sprays twice daily every 12 hours) for 5 days and single oral moxifloxacin placebo on Day 5.) Low dose Sativex and oral moxifloxacin placebo 8 Sativex spr…	5-HT1 serotonin receptor modulators, Antioxidants, Cannabinoid receptor agonists, Cannabinoid receptor CB1 inverse agonists, Cannabinoid receptor CB2 inverse agonists, DNA gyrase inhibitors, Transient receptor potential channel modulators, Type II DNA topoisomerase inhibitors	Pain	Jazz Pharmaceuticals Inc, Jazz Pharmaceuticals Inc	Phase I		Completed	Nabiximols
700035453	A Placebo Controlled, Parallel Group, Randomised Withdrawal Study of Subjects With Symptoms of Spasticity Due to Multiple Sclerosis Who Are Receiving Long-term Sativex	Sativex Sativex Drug: Sativex (containing delta-9-tetrahydrocannabinol (THC)(27 mg/ml):cannabidiol (CBD)(25 mg/ml), in ethanol:propylene glycol (50:50) excipients, with peppermint oil (0.05%) flavouring. Dose: 100 µl oromucosal spray, as required for symptom relief) Other Name: GW-1000-02 Placebo Placebo Drug: Placebo (Contains no active drug and is delivered in 100 microlitre actuations by a pum…	5-HT1 serotonin receptor modulators, Antioxidants, Cannabinoid receptor agonists, Cannabinoid receptor CB1 inverse agonists, Cannabinoid receptor CB2 inverse agonists, Transient receptor potential channel modulators	Multiple sclerosis, Muscle spasticity	Jazz Pharmaceuticals Inc, Jazz Pharmaceuticals Inc	Phase III	Long-term dronabinol/cannabidiol was effective for treating spasticity in patients with multiple sclerosis. Time-to treatment failure (primary endpoint) was significantly in favour of dronabinol/cannabidiol, compared with placebo (hazard ratio 0.335; p&lt;0.05). Seventeen percent of dronabinol/cannabidiol recipients withdrew from the study, compared with 89% of placebo receipients.[1] Long-term d…	Completed	Nabiximols
700252706	An Open-Label, Randomized, Single-Dose, Two-Sequence, Two-Treatment, Four-Period, Crossover Study to Evaluate the Effects of Fluconazole on the Pharmacokinetics (PK) of Sativex in Healthy Subjects With Cannabis Experience	Treatment Sequence 1 During each of the four Inpatient Periods (Visit 2 to Visit 5 inclusive), healthy subjects with a history of cannabis use will either receive a single dose of Sativex® alone (Treatment A) or a single-dose of Sativex coadministered with the interaction drug, fluconazole (Treatment B) on a repeated, cross-over basis. Subjects will be randomly assigned to one of two treatment se…	14-alpha demethylase inhibitors, 5-HT1 serotonin receptor modulators, Antioxidants, Cannabinoid receptor agonists, Cannabinoid receptor CB1 inverse agonists, Cannabinoid receptor CB2 inverse agonists, Transient receptor potential channel modulators	Bladder dysfunction, Cancer pain, Glioblastoma, Muscle spasticity, Neuropathic pain, Stomatitis	Jazz Pharmaceuticals Inc, Jazz Pharmaceuticals Inc	Phase I		Completed	Nabiximols
700013094	A double blind, randomised, placebo controlled, parallel group study of Sativex [dronabinol/cannabidiol] in the treatment of subjects with peripheral neuropathic pain, associated with allodynia	Sativex Drug: Sativex (containing THC (27 mg/ml):CBD (25 mg/ml), in ethanol:propylene glycol (50:50) excipients, with peppermint oil (0.05%) flavouring. Maximum permitted dose was eight actuations in any three hour period and 24 actuations (THC 65 mg: CBD 60 mg) in 24 hours) Other Name: GW-1000-02 Placebo Drug: Placebo (containing peppermint oil, 0.05% (v/v), quinoline yellow, 0.005% (w/v), sunse…	5-HT1 serotonin receptor modulators, Antioxidants, Cannabinoid receptor agonists, Cannabinoid receptor CB1 inverse agonists, Cannabinoid receptor CB2 inverse agonists, Transient receptor potential channel modulators	Neuropathic pain	GW Pharmaceuticals, GW Pharmaceuticals	Phase III	Dronabinol/cannabidiol was effective for the treatment of neuropathic pain in patients with allodynia. Dronabinol/cannabidiol was associated with a significantly higher proportion of patients achieving a clinically meaningful improvement in pain relief than placebo (p&lt;0.05; primary endpoint). Dronabinol/cannabidiol was also associated with better patient's global impression of change and sleep…	Completed	Nabiximols
700034336	A Double Blind, Randomised, Placebo Controlled, Parallel Group Study of Cannabis Based Medicine (CBM) Extract, in Patients Suffering Detrusor Overactivity Associated With Multiple Sclerosis	Sativex Each 100 ul actuation contains 27 mg delta-9-tetrahydrocannabinol (THC) and 25 mg cannabidiol (CBD). A maximum of 48 actuations (130 mg of THC and 120 mg of CBD) was permitted in any 24 hour period. Drug: Sativex® (Containing ∆9 tetrahydrocannabinol (THC), 27 mg/ml and cannabidiol (CBD), 25 mg/ml as extract of Cannabis sativa L. Subjects received study medication delivered in 100 µl actua…	5-HT1 serotonin receptor modulators, Antioxidants, Cannabinoid receptor agonists, Cannabinoid receptor CB1 inverse agonists, Cannabinoid receptor CB2 inverse agonists, Transient receptor potential channel modulators	Detrusor instability, Neurogenic bladder	Jazz Pharmaceuticals Inc, Jazz Pharmaceuticals Inc	Phase III		Completed	Nabiximols
700234498	An Open Label, Single-dose, Parallel Group Study to Assess the Pharmacokinetics and Tolerability of a Single Oromucosal Dose of 4 Sprays of Sativex(Containing 10.8 mg Delta-9-tetrahydrocannabinol [THC] and 10 mg Cannabidiol [CBD]) in Patients With Impaired Hepatic Function and Healthy Subjects With Normal Hepatic Function	Group 1: mild hepatic impairment Mild hepatic impairment: eight patients of Child-Pugh Grade A (Score 5-6). All patients received Sativex treatment. Drug: Sativex (Patients receive four sprays (each 100 uL) of Sativex to the oral mucosa, which contain 10.8 mg THC and 10 mg CBD in total.) Other Name: Nabiximols, GW1000-02, THC/CBD spray Group 2: Moderate hepatic impairment Moderate hepatic impairm…	5-HT1 serotonin receptor modulators, Antioxidants, Cannabinoid receptor agonists, Cannabinoid receptor CB1 inverse agonists, Cannabinoid receptor CB2 inverse agonists, Transient receptor potential channel modulators	Bladder dysfunction, Cancer pain, Muscle spasticity, Neuropathic pain	GW Pharmaceuticals, GW Pharmaceuticals	Phase I		Completed	Nabiximols
700217800	A Double Blind, Randomised, Placebo Controlled, Parallel Group Study of Sativex, in Subjects With Symptoms of Spasticity Due to Multiple Sclerosis	Sativex Active treatment Drug: Sativex (Contains delta-9-tetrahydrocannabinol (THC) (27mg/ml): cannabidiol (CBD) (25 mg/ml), in ethanol:propylene glycol (50:50) excipients, with peppermint oil (0.05%) flavouring. Maximum permitted dose was eight actuations in any three hour period and 24 actuations (THC 65 mg:CBD 60 mg) in 24 hours.) Other Name: GW-1000-02 Placebo Control Drug: Placebo (Contains …	5-HT1 serotonin receptor modulators, Antioxidants, Cannabinoid receptor agonists, Cannabinoid receptor CB1 inverse agonists, Cannabinoid receptor CB2 inverse agonists, Transient receptor potential channel modulators	Muscle spasticity	GW Pharmaceuticals, GW Pharmaceuticals	Phase III		Completed	Nabiximols
700256657	An Open-label, Multi-centre, Single-dose Clinical Trial to Assess the Pharmacokinetic (PK) Properties and Tolerability of a Single Oromucosal Dose of 6 Sprays of Sativex in Patients With Advanced Cancer Currently on Background Step III Opioid Therapy	Sativex Sativex will be administered by trained, clinical trial personnel, via a pump action oromucosal spray. Sativex will be administered as 2 actuations (sprays) under the tongue or inside the cheeks every 4 minutes until 6 sprays have been administered. Following the administration of the first and second set of 2 actuations, patients will be offered 50 mL water to drink; and following the fi…	5-HT1 serotonin receptor modulators, Antioxidants, Cannabinoid receptor agonists, Cannabinoid receptor CB1 inverse agonists, Cannabinoid receptor CB2 inverse agonists, Transient receptor potential channel modulators	Cancer pain	GW Pharmaceuticals, GW Pharmaceuticals, Jazz Pharmaceuticals Inc, Jazz Pharmaceuticals Inc	Phase I		Withdrawn prior to enrolment	Nabiximols
700249070	A Double Blind, Randomised, Placebo Controlled Parallel Group Study of Cannabis Based Medicine Extract (CBME), in the Treatment of Peripheral Neuropathic Pain Characterised by Allodynia	Sativex Drug: Sativex® (containing THC (27 mg/ml):CBD (25 mg/ml), in ethanol:propylene glycol (50:50) excipients, with peppermint oil (0.05%) flavouring. Maximum permitted dose was eight actuations in any three hour period and 24 actuations (THC 65 mg: CBD 60 mg) in 24 hours) Other Name: GW-1000-02 Placebo Drug: Placebo (containing peppermint oil, 0.05% (v/v), quinoline yellow, 0.005% (w/v), suns…	5-HT1 serotonin receptor modulators, Antioxidants, Cannabinoid receptor agonists, Cannabinoid receptor CB1 inverse agonists, Cannabinoid receptor CB2 inverse agonists, Transient receptor potential channel modulators	Neuropathic pain, Peripheral neuropathies	Jazz Pharmaceuticals Inc, Jazz Pharmaceuticals Inc	Phase III		Completed	Nabiximols
700017395	A double blind, randomised, placebo controlled, parallel group study of Sativex [dronabinol/cannabidiol] when added to the existing treatment regimen, in the relief of central neuropathic pain in subjects with multiple sclerosis	Placebo Placebo Dronabinol/cannabidiol Nabiximols (Dosage: 2.7/2.5 mg/dose; Frequency: ≤24/day; Duration: 14 weeks; Brand: Sativex)	5-HT1 serotonin receptor modulators, Antioxidants, Cannabinoid receptor agonists, Cannabinoid receptor CB1 inverse agonists, Cannabinoid receptor CB2 inverse agonists, Transient receptor potential channel modulators	Neuropathic pain	GW Pharmaceuticals, GW Pharmaceuticals	Phase III	Placebo tended to be slightly better tolerated than dronabinol/cannabidiol when each was administered as an oral spray, when needed, for the treatment of refractory neuropathic pain resulting from multiple sclerosis. Dizziness was the most commonly occurring adverse event in 20% and 8% of dronabinol/cannabidiol and placebo recipients.[1] Dronabinol/cannabidiol and placebo were similarly effective…	Completed	Nabiximols
700195851	A Double Blind, Randomized, Placebo-controlled, Parallel Group Study of Sativex Oromucosal Spray (Sativex®; Nabiximols) as Adjunctive Therapy in Relieving Uncontrolled Persistent Chronic Pain in Patients With Advanced Cancer, Who Experience Inadequate Analgesia During Optimized Chronic Opioid Therapy	Nabiximols Nabiximols was self-administered by participants as a 100 microliter (μL) oromucosal spray in the morning and evening, up to a maximum of 10 sprays per day for 5 weeks. Nabiximols oromucosal spray contained delta-9-tetrahydrocannabinol (THC) (27 milligram [mg]/milliliter [mL]):cannabidiol (CBD) (25 mg/mL), in ethanol:propylene glycol (50:50) excipients, with peppermint oil (0.05%) flav…	5-HT1 serotonin receptor modulators, Antioxidants, Cannabinoid receptor agonists, Cannabinoid receptor CB1 inverse agonists, Cannabinoid receptor CB2 inverse agonists, Transient receptor potential channel modulators	Cancer pain	Jazz Pharmaceuticals Inc, Jazz Pharmaceuticals Inc, Otsuka Pharmaceutical Development & Commercialization	Phase III	<B><EM>Cancer pain: </EM></B>Nabiximols as adjunctive therapy was generally well tolerated in the second trial in the phase III SPRAY programme. Nausea was the only adverse event reported in 15.6% and 10.6% population receiving the drug and placebo, respectively. The double-blind study enrolled 397 patients, randomised to receive nabiximols or placebo as adjunctive therapy in relieving persistent…	Completed	Nabiximols
700196731	A Phase I, Open-label, Randomised, Crossover Study in 3 Parallel Groups to Evaluate the Effect of Rifampicin, Ketoconazole, and Omeprazole on the Pharmacokinetics of Sativex in Healthy Volunteers	Sequence 1A Sativex and rifampicin Drug: Sativex and rifampicin (Single dose of 4 sprays Sativex on Day 1, Rifampicin 2 x 300 mg capsules on Days 2-10, Sativex dose of 4 sprays and rifampicin 2 x 300 mg capsules on Day 11.) Sequence 1B Sativex and rifampicin Drug: Sativex and rifampicin (Rifampicin 2 x 300 mg capsules on Days 1-9, Sativex x 4 sprays and rifampicin 2 x 300 mg capsules on Day 10, S…	14-alpha demethylase inhibitors, 5-HT1 serotonin receptor modulators, Angiogenesis inhibitors, Antioxidants, Cannabinoid receptor agonists, Cannabinoid receptor CB1 inverse agonists, Cannabinoid receptor CB2 inverse agonists, DNA-directed RNA polymerase inhibitors, Oxidoreductase modulators, Proton pump inhibitors, Transaminase inhibitors, Transient receptor potential channel modulators	Cancer pain, Duodenal ulcer, Dyspepsia, Gastric ulcer, Gastritis, Gastro-oesophageal reflux, Helicobacter infections, Neuropathic pain, Peptic ulcer, Tuberculosis	Jazz Pharmaceuticals Inc, Jazz Pharmaceuticals Inc	Phase I		Completed	Nabiximols
700238587	An Open-label Clinical Trial to Compare the Pharmacokinetics of up to 4 Single Oromucosal Doses of 4 Sprays of Sativexin Patients With Treatment Induced Mild, Moderate and Severe Oral Mucositis (Grade 1 - 3 RTOG Oral Mucositis) With Their Pharmacokinetic Profile Pre-treatment (When Mucositis-free)	Sativex: mild mucositis (Grade 1) The PKs of a single dose of Sativex are investigated in the same subjects when their mucositis is RTOG is Grade 1 (mild). Drug: Sativex (Oromucosal spray containing THC (27 mg/mL) and CBD (25 mg/mL) in ethanol:propylene glycol (50:50) excipients, with peppermint oil (0.05%) flavouring. Each vial contains 10 mL; each 100 uL actuation delivers 2.7 mg THC and 2.5 mg…	5-HT1 serotonin receptor modulators, Antioxidants, Cannabinoid receptor agonists, Cannabinoid receptor CB1 inverse agonists, Cannabinoid receptor CB2 inverse agonists, Transient receptor potential channel modulators	Cancer pain, Head and neck cancer, Mucositis	Jazz Pharmaceuticals Inc, Jazz Pharmaceuticals Inc	Phase I		Discontinued	Nabiximols
700252707	An Open-Label, Single-Dose Study to Compare the Pharmacokinetics (PK) of an Oromucosal Dose of Four Sprays of Sativex in Subjects With Severe Renal Impairment or End Stage Renal Disease (ESRD), Not Requiring Dialysis, Compared to Matched Subjects With Normal Renal Function	Matched subjects with Normal Renal Function Group consists of healthy subjects (as determined by medical history, physical examination, biochemistry, hematology, urinalysis, hepatitis B and C, and HIV testing) who demonstrate normal renal function (CLcr &gt; 80 mL/min) and are individually matched to renally impaired subjects with respect to age (within the decile or five years, whichever is less…	5-HT1 serotonin receptor modulators, Antioxidants, Cannabinoid receptor agonists, Cannabinoid receptor CB1 inverse agonists, Cannabinoid receptor CB2 inverse agonists, Transient receptor potential channel modulators	Cancer pain, Glioblastoma, Muscle spasticity, Neuropathic pain	GW Pharmaceuticals, GW Pharmaceuticals	Phase I		Withdrawn prior to enrolment	Nabiximols
700205711	A Two-part, Placebo-controlled, Study of the Safety and Efficacy of Sativex® Oromucosal Spray (Sativex®; Nabiximols) as Adjunctive Therapy in Relieving Uncontrolled Persistent Chronic Pain in Patients With Advanced Cancer, Who Have Inadequate Analgesia Even With Optimized Chronic Opioid Therapy	Nabiximols Nabiximols was self-administered by participants as a 100 microliter (μL) oromucosal spray in the morning and evening, up to a maximum of 10 sprays per day for 2 or 7 weeks. Nabiximols oromucosal spray contained delta-9-tetrahydrocannabinol (THC) (27 milligrams [mg]/milliliter [mL]):cannabidiol (CBD) (25 mg/mL), in ethanol:propylene glycol (50:50) excipients, with peppermint oil (0.05%…	5-HT1 serotonin receptor modulators, Antioxidants, Cannabinoid receptor agonists, Cannabinoid receptor CB1 inverse agonists, Cannabinoid receptor CB2 inverse agonists, Transient receptor potential channel modulators	Cancer pain	GW Pharmaceuticals, GW Pharmaceuticals, Otsuka Pharmaceutical Development & Commercialization	Phase III	<B><EM>Cancer pain: </EM></B>Nabiximols as adjunctive therapy was generally well tolerated in the second trial in the phase III SPRAY programme. Nausea was the only adverse event reported in 15.6% and 10.6% population receiving the drug and placebo, respectively. The double-blind study enrolled 397 patients, randomised to receive nabiximols or placebo as adjunctive therapy in relieving persistent…	Completed	Nabiximols
700196743	A Randomized, Double-blind, Placebo-controlled, Crossover Study to Evaluate the Abuse Potential of Sativex in Subjects With a History of Recreational Marijuana Use	Sativex 4 sprays Drug: Sativex (Sativex dose level 1: 10.8 mg THC/10 mg CBD (4 sprays) + 12 placebo sprays + 4 placebo capsules.) Sativex 8 sprays Drug: Sativex (Sativex dose level 2: 21.6 mg THC/20 mg CBD (8 sprays) + 8 placebo sprays + 4 placebo capsules) Sativex 16 sprays Drug: Sativex (Sativex dose level 3: 43.2 mg THC/40 mg CBD (16 sprays) + 4 placebo capsules) Placebo Drug: Placebo (16 plac…	5-HT1 serotonin receptor modulators, Antioxidants, Cannabinoid receptor agonists, Cannabinoid receptor CB1 agonists, Cannabinoid receptor CB1 inverse agonists, Cannabinoid receptor CB2 agonists, Cannabinoid receptor CB2 inverse agonists, Transient receptor potential channel modulators	Cancer pain, Neuropathic pain	Jazz Pharmaceuticals Inc, Jazz Pharmaceuticals Inc	Phase I		Completed	Nabiximols
700249415	A Randomised, Open-label, Three-way Crossover Study to Assess the Pharmacokinetics and Safety of Single Doses of Four Sprays of Sativex in a Range of Oral pH Environments in Healthy Subjects	Sativex: acidic oral pH Four sprays of Sativex taken within two minutes of pH measurement immediately following oral pre-treatment with Coca-Cola (30 mL held in the mouth for 45-60 seconds then spat out, repeated three times). Drug: Sativex (Oromucosal spray containing THC (27 mg/mL) and CBD (25 mg/mL) in ethanol:propylene glycol (50:50) excipients, with peppermint oil (0.05%) flavouring. Each 10…	5-HT1 serotonin receptor modulators, Antioxidants, Cannabinoid receptor agonists, Cannabinoid receptor CB1 inverse agonists, Cannabinoid receptor CB2 inverse agonists, Transient receptor potential channel modulators	Cancer pain, Glioblastoma, Muscle spasticity, Neuropathic pain, Post-traumatic stress disorders	Jazz Pharmaceuticals Inc, Jazz Pharmaceuticals Inc	Phase I		Discontinued	Nabiximols
700190254	A Double Blind, Randomised, Parallel Group Study to Assess the Efficacy, Safety and Tolerability of Cannabis Based Medicine 1:1 THC:CBD Compared With Placebo for the Treatment of Spasticity in Patients With Multiple Sclerosis.	Sativex Drug: Sativex® (containing THC (27 mg/ml):CBD (25 mg/ml), in ethanol:propylene glycol (50:50) excipients, with peppermint oil (0.05%) flavouring. Maximum permitted dose was eight actuations in any three hour period and 24 actuations (THC 65 mg: CBD 60 mg) in 24 hours) Other Name: GW-1000-02 Placebo Drug: Placebo (containing peppermint oil, 0.05% (v/v), quinoline yellow, 0.005% (w/v), suns…	5-HT1 serotonin receptor modulators, Antioxidants, Cannabinoid receptor agonists, Cannabinoid receptor CB1 inverse agonists, Cannabinoid receptor CB2 inverse agonists, Transient receptor potential channel modulators	Multiple sclerosis, Muscle spasticity	Jazz Pharmaceuticals Inc, Jazz Pharmaceuticals Inc	Phase III	Cannabinoids were associated with significantly greater improvements in spasticity as measured on a numerical rating scale in patients with multiple sclerosis (p &lt; 0.05 vs placebo).[1]	Completed	Nabiximols
700317966	Phase II Clinical Trial, Use of KL16-012 in Women With Fibromyalgia Refractary to Conventional Treatment	KL16-012 Patients will use a liquid standardized extract of cannabis sativa. Each drop will contain 1 mg of THC and 0.45 mg of CBD. Administration will be sublingual, while dosing will begin at 3 drops per day and be escalated to 15 drops per day by week 5 according to an escalation chart. Drug: KL16-012 (Standardized cannabis sativa extract of THC and CBD, with each drop containing 1 mg of THC a…	5-HT1 serotonin receptor modulators, Antioxidants, Cannabinoid receptor agonists, Cannabinoid receptor CB1 inverse agonists, Cannabinoid receptor CB2 inverse agonists, Transient receptor potential channel modulators	Fibromyalgia	Knop Laboratories, Knop Laboratories	Phase II		Not yet recruiting	Nabiximols
700337757	A Phase I, open label, randomised, single dose, two-way crossover study in healthy volunteers to determine the pharmacokinetics of two doses of an oral cannabidiol soft-gel capsule.	Treatment A and Treatment B will be ingested in clinic under monitoring from trial staff. Treatment A: Single soft-gel capsule containing oil based formulation with 75 mg cannabidiol and 75 mg tocopheryl phosphate mix (TPM). Treatment B: Two soft-gel capsules containing oil based formulation with a total of 150 mg cannabidiol (2 x 75 mg) and 150 mg (2 x 75 mg) tocopheryl phosphate mix (TPM). Trea…	5-HT1 serotonin receptor modulators, Antioxidants, Cannabinoid receptor CB1 inverse agonists, Cannabinoid receptor CB2 inverse agonists, Transient receptor potential channel modulators	Insomnia	Avecho Biotechnology, Avecho Biotechnology	Phase I		Recruiting	Cannabidiol
700345661	A clinical trial of Supera-CBD for chronic pain	Supera-CBD (SUPERA-1R)	Cannabinoid receptor CB2 antagonists, Monoamine oxidase A inhibitors, Monoamine oxidase B inhibitors	Pain	MyMD Pharmaceuticals	Phase I		Planning	SUPERA 1R
700345660	A clinical trial of Supera-CBD for epilepsy	Supera-CBD (SUPERA-1R)	Cannabinoid receptor CB2 antagonists, Monoamine oxidase A inhibitors, Monoamine oxidase B inhibitors	Epilepsy	MyMD Pharmaceuticals	Phase I		Planning	SUPERA 1R
700345364	Phase I clinical study of EV102	EV 102	5-HT1 serotonin receptor modulators, Antioxidants, Cannabinoid receptor CB1 inverse agonists, Cannabinoid receptor CB2 inverse agonists, Transient receptor potential channel modulators	Radiodermatitis	Enveric Biosciences	Phase I		Planning	Cannabidiol
700345361	A pilot randomised controlled trial testing the efficacy of cannabidiol for anxiety in Tourette Syndrome	This is a randomised, double-blind, placebo-controlled cross-over trial to assess the efficacy of Cannabidiol (CBD) administered as Epidiolex. Epidiolex is a purified cannabidiol oral solution that will be administered orally or via gastrostomy and nasogastric feeding tubes. All participants will undergo a screening process. Eligible participants will be randomised to begin either 16-weeks of tre…	5-HT1 serotonin receptor modulators, Antioxidants, Cannabinoid receptor CB1 inverse agonists, Cannabinoid receptor CB2 inverse agonists, Transient receptor potential channel modulators	Gilles de la Tourette's syndrome	GW Research	Phase III		Not yet recruiting	Cannabidiol
700344619	A Single Centre Observational Study to Assess whether a Topically Applied Cannabidiol Gel can Reduce Pain, Increase Grip Strength, or Improve Joint Functionality for Sufferers of Painful Osteoarthritis of the Hand	The treatment product is a topical 4% w/w Cannabidiol gel that is applied 3 times per day over a four week period to joints of the hand suffering painful arthritis. The product is supplied in a metered pump that administers 0.25 ml. Subjects will be instructed to apply a single 0.25 ml pump to the affected hand at each application. The gel will then be massaged into the joints of the hand affecte…	5-HT1 serotonin receptor modulators, Antioxidants, Cannabinoid receptor CB1 inverse agonists, Cannabinoid receptor CB2 inverse agonists, Transient receptor potential channel modulators	Musculoskeletal pain, Osteoarthritis	Avecho Biotechnology, Avecho Biotechnology	Phase I/II		Not yet recruiting	Cannabidiol
700327242	Safety and Effect of Medical Cannabis on Relapse among 20 Patients with Methamphetamine Use Disorder: A Proof-of-Concept Trial	This trial will investigate a Cannabidiol (CBD) dominant cannabis oil product, approximately 200mg/ml of CBD, self-dosed sublingually using an oral syringe twice daily, morning and evening. The study clinician will instruct and coach each participant to self-administer the dose of the study drug via the syringe contained in the drug packaging. Dosing will follow a daily protocol regime, with part…	5-HT1 serotonin receptor modulators, Antioxidants, Cannabinoid receptor CB1 inverse agonists, Cannabinoid receptor CB2 inverse agonists, Transient receptor potential channel modulators	Substance-related disorders		Phase I/II		Not yet recruiting	Cannabidiol
700192035	Study of the Effect of Cannabinoid Agonist on Gastrointestinal and Colonic Motor and Sensory Functions in Patients With Irritable Bowel Syndrome.	Placebo Dronabinol (2.5mg) Dronabinol (Dosage: 2.5 mg/dose; Route: PO; Duration: single dose; Brand: Marinol) Dronabinol (5mg) Dronabinol (Dosage: 5 mg/dose; Route: PO; Duration: single dose; Brand: Marinol)	Cannabinoid receptor CB1 agonists, Cannabinoid receptor CB2 agonists	Irritable bowel syndrome		Phase II	Dronabinol significantly decreased fasting proximal left colonic motility index (p&lt;=0.05 versus placebo) but was only associated with nonsignificant decreases in fasting distal left colonic motility index and nonsignificant increases in colonic compliance compared with placebo when administered for the treatment of irritable bowel syndrome in patients with constipation, diarrhea or alternating…	Completed	Dronabinol
700236066	Bioequivalence Assessment of Oral Administration Vs. Oral Spray of a Cannabinoid Combination (Δ9 -Tetrahydrocannabinol (THC) and Cannabidiol (CBD) In 1:1 Ratio)	Nabiximols (oral) Nabiximols (Route: PO; Formulation: capsule; Frequency: single dose; Duration: single dose; A single oral dose of THC:CBD P-PNL capsule with 200 mL of water will be administered. The dose of THC and CBD to be administered is the same as in the Sativex arm: THC 21.6 mg and CBD 20 mg.) Nabiximols (buccal spray) Nabiximols (Route: buccal; Formulation: spray; Frequency: single dose;…	5-HT1 serotonin receptor modulators, 5-HT1 serotonin receptor modulators, 5-HT1 serotonin receptor modulators, Antioxidants, Antioxidants, Antioxidants, Cannabinoid receptor agonists, Cannabinoid receptor agonists, Cannabinoid receptor CB1 inverse agonists, Cannabinoid receptor CB1 inverse agonists, Cannabinoid receptor CB1 inverse agonists, Cannabinoid receptor CB2 inverse agonists, Cannabinoid …	Pain		Phase I		Completed	Cannabidiol, Nabiximols, Nabiximols, Tetrahydrocannabinol
700261611	Investigation of Cannabinoid Receptor Agonist Dronabinol in Patients With Functional Chest Pain	Dronabinol Patients who receive Dronabinol 5 mg, every other night, orally. Drug: Dronabinol (Dronabinol 5 mg, every other night, orally) Other Name: Marinol Placebo	Cannabinoid receptor CB1 agonists, Cannabinoid receptor CB2 agonists	Chest pain		Phase IV		Withdrawn prior to enrolment	Dronabinol
700251884	A Phase 2, Double-blind, Randomized, Placebo-controlled Multicenter Study to Evaluate Safety, Tolerability, Efficacy, and Pharmacokinetics of JBT-101 in Diffuse Cutaneous Systemic Sclerosis	JBT-101 20 mg bid/20 mg bid JBT-101 20 mg bid on Days 1-84. Drug: JBT-101 (JBT-101 5 mg q am, 20 mg q am, or 20 mg bid on Days 1-28. JBT-101 20 mg bid on Days 29-84.) JBT-101 20 mg/20 mg bid JBT-101 20 mg q am and placebo q pm on Days 1-28, then JBT-101 20 mg bid on Days 29-84. Drug: JBT-101 (JBT-101 5 mg q am, 20 mg q am, or 20 mg bid on Days 1-28. JBT-101 20 mg bid on Days 29-84.) Drug: Placebo…	Cannabinoid receptor CB2 agonists	Systemic scleroderma	Corbus Pharmaceuticals, Corbus Pharmaceuticals	Phase II	In updated data from a phase II open-label extension (OLE) trial, lenabasum showed a favorable safety and tolerability profile through 92 weeks. As at data cut-off date March 2019, 07/36 (19%) patients discontinued study. Two patients withdrew from the study due to AEs unrelated to lenabasum (tendonitis and scleroderma renal crisis), four patients withdrew consent whereas one patient withdrew for…	Discontinued	Lenabasum
700283554	Cannabidiol Pharmacotherapy for Adults With Cannabis Use Disorder	Cannabidiol Epidiolex Drug: Cannabidiol (Participants will receive either up to 800 mg Epidiolex over a 6-week treatment period.) Other Name: Epidiolex Placebo Placebo Drug: Placebo (Participants will receive placebo over a 6-week treatment period.)	5-HT1 serotonin receptor modulators, Antioxidants, Cannabinoid receptor CB1 inverse agonists, Cannabinoid receptor CB2 inverse agonists, Transient receptor potential channel modulators	Substance-related disorders		Phase I		Completed	Cannabidiol
700286288	A Single-Center, Randomized, 5-Way Crossover Study to Compare the Safety, Tolerability and Pharmacokinetics of New Oral Cannabinoid Formulations Administered as Single Doses, With Buccal Sativex®, in Healthy Volunteers	PNL-THC:CBD soft gelatin capsule 3 soft capsules, containing a total of 10.8 mg THC and 10 mg CBD (Each capsule contains 3.6 mg THC and 3.3 mg CBD) Drug: PNL-THC:CBD soft gelatin capsule (3 soft capsules, containing a total of 10.8 mg THC and 10 mg CBD (Each capsule contains 3.6 mg THC and 3.3 mg CBD)) Sativex® spray X 4 actuations, Each 100 μL spray contains 2.7 mg THC and 2.5 mg CBD, total per …	5-HT1 serotonin receptor modulators, 5-HT1 serotonin receptor modulators, 5-HT1 serotonin receptor modulators, Antioxidants, Antioxidants, Antioxidants, Cannabinoid receptor agonists, Cannabinoid receptor agonists, Cannabinoid receptor agonists, Cannabinoid receptor CB1 antagonists, Cannabinoid receptor CB1 inverse agonists, Cannabinoid receptor CB1 inverse agonists, Cannabinoid receptor CB1 inve…	Multiple sclerosis	PhytoTech Therapeutics, PhytoTech Therapeutics	Phase I		Completed	Cannabidiol, Cannabidiol/tetrahydrocannabivarin-9
700275947	Cannabidiol as a New Treatment for Cocaine Addiction	Cannabidiol Participants will receive CBD 800 mg for 92 consecutive days starting on Day 2 of a 10-day inpatient detoxification period followed by 12 weeks of outpatient follow-up Drug: Cannabidiol (The investigators will carry out a double-blind, randomized, controlled trial comparing the effects of 92 days of 400 (only for the first 2 Days starting on the Day 2 of the study) or 800 mg CBD (subj…	5-HT1 serotonin receptor modulators, Antioxidants, Cannabinoid receptor CB1 inverse agonists, Cannabinoid receptor CB2 inverse agonists, Transient receptor potential channel modulators	Substance-related disorders		Phase II		Completed	Cannabidiol
700303751	Differential Female Response to Δ9-tetrahydrocannabinol (THC): The Influence of Estradiol	15 mg THC Drug: Dronabinol (THC (Marinol® [dronabinol]; Solvay Pharmaceuticals) will be orally administered in doses of 7.5 mg and 15 mg, in opaque capsules with dextrose filler. Placebo capsules contain only dextrose. These doses of THC are known to produce performance impairments as well as subjective intoxication with little to no adverse reactions in experienced occasional, but non-daily cann…	Cannabinoid receptor CB1 agonists, Cannabinoid receptor CB2 agonists	Anorexia nervosa, Nausea and vomiting		Phase 0		Completed	Dronabinol
700300128	A Phase I Study of BRCX014 to Investigate Dose-Ranging Safety and Pharmacokinetics in Adults With Glioblastoma (GBM) and Non-Methylated MGMT Gene Status	BRCX014 Subjects will receive escalating doses of BRCX014 in conjunction with standard-of-care (SOC) treatment. For patients with GBM, following standard chemo-radiation treatment (radiation: 2 Gy per day for a total of 60 Gy; and temozolomide: 75 mg per square meter of body-surface area per day, seven days per week from the first to the last day of radiotherapy), SOC treatment comprises six cycl…	5-HT1 serotonin receptor modulators, Alkylating agents, Antioxidants, Cannabinoid receptor CB1 inverse agonists, Cannabinoid receptor CB2 inverse agonists, DNA cross linking agents, DNA synthesis inhibitors, Transient receptor potential channel modulators	Glioblastoma	Leaf Vertical, Leaf Vertical	Phase I		Not yet recruiting	Cannabidiol
700303907	Nanoencapsulated Cannabidiol Time Released Capsules Targeted to Reduce Cravings in the Treatment of Opioid Addiction	APH-1501 400mg Nano-encapsulated for oral delivery. The study is planned for patients to receive APH 1501 400mg BID( twice daily) for 28 days. Drug: APH-1501 (The investigational drug product APH-1501 is CBD encapsulated in biodegradable polymer nanospheres, is a lyophilized powder intended for oral administration.) APH-1501 600mg Nano-encapsulated for oral delivery. The study is planned for pati…	5-HT1 serotonin receptor modulators, Antioxidants, Cannabinoid receptor CB1 inverse agonists, Cannabinoid receptor CB2 inverse agonists, Transient receptor potential channel modulators	Drug dependence, Opioid-related disorders, Substance-related disorders	Aphios Pharma, Aphios Pharma	Phase II		Not yet recruiting	Cannabidiol
700308995	Safety and Efficacy of PPP011-kit for Improving Physical Functioning and for Modulating Cachexia Progression in Patients With Advanced Cancer and Associated Cachexia: a Randomized, Double Blind, Placebo Controlled, Parallel Group Study	inhaled THC/CBD (PPP011) PPP011 (synthetic THC/CBD) inhalation with mighty medic device Drug: PPP011 (1 capsule inhaled 3 times a day with a vaporizer device) Other Name: CAUMZ Placebo Placebo inhalation with mighty medic device Drug: Placebo (1 capsule inhaled 3 times a day with a vaporizer device)	5-HT1 serotonin receptor modulators, Antioxidants, Cannabinoid receptor agonists, Cannabinoid receptor CB1 inverse agonists, Cannabinoid receptor CB2 inverse agonists, Transient receptor potential channel modulators	Cancer pain	Tetra Bio Pharma, Tetra Bio Pharma	Phase III		Suspended	Nabiximols
700298981	A Phase 1, Randomized, Double-Blind, Placebo-Controlled Study to Evaluate the Safety, Tolerability, Pharmacodynamics, Pharmacokinetics, and Food Effect of Single Ascending Doses and Multiple Ascending Doses of EHP-101 in Healthy Subjects	Single dose study part there will be 7 cohorts of healthy volunteers dosed with single doses of EHP-101 (7 planned dose levels) or with placebo and 1 potential additional cohort (also dosed with single dose of EHP-101 or placebo) Drug: EHP-101 Liquid single dose (One single oral administration with EHP-101 liquid formulation. The doses will be ascending per cohort from 0.91 mg to 200 mg. The init…	Cannabinoid receptor CB2 agonists, Peroxisome proliferator-activated receptor gamma agonists, Protein phosphatase 2A stimulants	Multiple sclerosis, Systemic scleroderma	Emerald Health Pharmaceuticals, Emerald Health Pharmaceuticals	Phase I	In a phase I trial, administration of etrinabdione reported most common side effects in some subjects which included mild-to-moderate headache, paresthesia (a feeling of pins and needles in the limbs), mild blurred vision as well as mild abdominal pain at the highest dose only. There were no clinically significant abnormalities in vital signs, physical examination, echocardiograms, clinical labor…	Completed	Etrinabdione
700299317	A Randomized Double Blind Placebo Controlled Proof of Concept Study to Evaluate Safety, Tolerability and Efficacy of Daily Oral THX-110 in Treating Adults With Tourette Syndrome ("Entourage")	THX-110 (dronabinol plus PEA) Double-blind phase and extension open label phase: Dose range of 2.5 mg to 10 mg dronabinol (1 to 4 capsules) plus 800 mg PEA (2 tablets) taken orally once daily; starting dose is 2.5 mg dronabinol plus 800 mg PEA. Up-titration is performed within maximal 3 weeks. The titration phase is followed by a maintenance phase of 9 weeks at stable dose. Drug: THX-110 (dronabi…	Cannabinoid receptor CB1 agonists, Cannabinoid receptor CB2 agonists, G-protein-coupled receptor 55 modulators, Peroxisome proliferator-activated receptor alpha agonists	Gilles de la Tourette's syndrome	SciSparc, SciSparc	Phase II		Discontinued	Dronabinol/palmitoylethanolamide
700333596	Cannabidiol for Treatment Resistant Depression	Epidiolex (cannabidiol) (CBD) During the first week after randomization, participants will receive 125mg of Epidiolex (CBD) or matching placebo taken twice daily (250mg/day). During the second week after randomization, the dosage will be increased to 250mg of Epidiolex or placebo taken twice daily (500mg/day) for one week. During the third week after randomization, the dosage will be increased to…	5-HT1 serotonin receptor modulators, Antioxidants, Cannabinoid receptor CB1 inverse agonists, Cannabinoid receptor CB2 inverse agonists, Transient receptor potential channel modulators	Major depressive disorder		Phase IV		Withdrawn prior to enrolment	Cannabidiol
700338161	A Randomised, Double-Blind, Vehicle-Controlled Study of the Safety and Tolerability of BTX 1702 in Patients with Papulopustular Rosacea	BTX 1702 10% (w/w) Gel or BTX 1702 20% (w/w) Gel will be applied twice daily (BID) for 56 days. All patients will have 1.5mL of study medication applied BID to the entire face. No escalation of dose will occur. All patients will be required to maintain a daily dosing diary documenting each application of the study medication. Patients will return the study medication bottles within the medication…	5-HT1 serotonin receptor modulators, Antioxidants, Cannabinoid receptor CB1 inverse agonists, Cannabinoid receptor CB2 inverse agonists, Transient receptor potential channel modulators	Rosacea	Botanix Pharmaceuticals, Botanix Pharmaceuticals	Phase I		Recruiting	Cannabidiol
700303096	An Open-Label, Single-Center, Tolerability and Efficacy Study of ZYN002 Administered as a Transdermal Gel to Children and Adolescents with Autism Spectrum Disorder	This is an open-label single-center study, to assess the safety, tolerability and efficacy of ZYN002 (a synthetic cannabidiol) administered as a transdermal gel, for the treatment of child and adolescent patients with Autism Spectrum Disorder. Approximately 36 male and female patients ages 4 to &lt; 18 years will be treated for 14 weeks. The study gel will be applied to clean, dry, intact skin of…	5-HT1 serotonin receptor modulators, Antioxidants, Cannabinoid receptor CB1 inverse agonists, Cannabinoid receptor CB2 inverse agonists, Transient receptor potential channel modulators	Pervasive child development disorders	Zynerba Pharmaceuticals, Zynerba Pharmaceuticals	Phase II	Long term results from phase II BRIGHT trial in children and adolescents with autism spectrum disorder showed that the cannabidiol was generally well tolerated, and the safety profile was consistent with data from previous cannabidiol clinical trials. Adverse Events (AEs) were mild (80%) or moderate (20%). Treatment-related AEs were reported in 19% of patients; most were mild and transient. One p…	Completed	Cannabidiol
700324316	A Phase 1, 2-part, Single-dose, Non-Randomized, Open-label, Parallel-group Study to Assess the Pharmacokinetics and Safety of Lenabasum in Subjects with Renal Impairment Compared with Matched Controls	Investigational Product: lenabasum (CB2 agonist) Subjects with mild, moderate and severe renal impairment will be enrolled, along with matched control subjects. All subjects will receive a single, oral capsule dose of lenabasum 20 mg. A hand and mouth check will be done after dose administration. The study will compare the PK of lenabasum in adults with mild, moderate and severe renal impairment …	Cannabinoid receptor CB2 agonists	Kidney disorders, Urogenital abnormalities	Corbus Pharmaceuticals, Corbus Pharmaceuticals	Phase I		Completed	Lenabasum
700282469	Examining the Efficacy of a Therapeutic Combination of Dronabinol (Synthetic Δ9-tetrahydracannabinol) and Palmitoylethanolamide for Tourette Syndrome	Dronabinol and Palmitoylethanolamide All participants will be titrated up on Dronabinol dose during the first week of the trial (2.5mg Dronabinol for 3 days and then 5mg Dronabinol for 4 days increasing to 10mg Dronabinol for the remainder of the trial). Dronabinol will only be increased to 10mg at the week 1 assessment if the subject is tolerating the 5mg dose of Dronabinol and the Dronabinol ma…	Cannabinoid receptor CB1 agonists, Cannabinoid receptor CB1 agonists, Cannabinoid receptor CB2 agonists, Cannabinoid receptor CB2 agonists, G-protein-coupled receptor 55 modulators, Peroxisome proliferator-activated receptor alpha agonists	Gilles de la Tourette's syndrome	SciSparc	Phase II		Completed	Dronabinol, Dronabinol/palmitoylethanolamide
700343490	A Phase 1 Study to Evaluate the Safety, Tolerability, and Pharmacokinetics of RLS103 (CBD-Technosphere Inhalation Powder) in Healthy Adult Volunteers	Cannabidiol Inhalation Powder, is a dry powder product comprising Cannabidiol and the inhalation excipients fumaryl diketopiperazine and 1,2 distearoyl sn glycero-3-phosphocholine, filled into cartridges for administration by oral inhalation through the DreamboatTM inhaler The RLS103 is a drug/device combination consisting of single-use cartridges filled with a dry powder for inhalation and a bre…	5-HT1 serotonin receptor modulators, Antioxidants, Cannabinoid receptor CB1 inverse agonists, Cannabinoid receptor CB2 inverse agonists, Transient receptor potential channel modulators	Panic disorder, Social phobia	Receptor Life Sciences, Receptor Life Sciences	Phase I		Not yet recruiting	Cannabidiol
700277874	A Randomized, Double-Blind, Placebo-Controlled Study of Lofexidine and Dronabinol for the Treatment of Marijuana Dependence	Lofexidine and Dronabinol Maintained at 1.8mg/day Lofex. and 60 mg/day of Dronabinol Drug: Lofexidine and Dronabinol (Lofex: .6 mg/ TID Dronabinol: 20 mg/TID) Other Name: Marinol Placebo Lofex. matched placebo Dronabinol placebo Drug: Placebo (Placebo control)	Alpha 2 adrenergic receptor agonists, Cannabinoid receptor CB1 agonists, Cannabinoid receptor CB2 agonists, Photosensitisers	Opioid-related disorders		Phase II/III		Completed	Dronabinol, Lofexidine
700343099	A clinical trial to evaluate Nantheia™ ATL5 in ANANDA's proprietary delivery technology as an Adjunctive Treatment for Opioid Use Disorder	Cannabidiol	5-HT1 serotonin receptor modulators, Antioxidants, Cannabinoid receptor CB1 inverse agonists, Cannabinoid receptor CB2 inverse agonists, Transient receptor potential channel modulators	Opioid-related disorders	ANANDA Scientific	Phase II		Planning	Cannabidiol
700275362	A Phase 3 Dose Response Study to Assess the Safety and Efficacy of Nabiximols Oromucosal Spray (Sativex) in the Symptomatic Relief of Spasticity in Subjects With Spasticity Due to Multiple Sclerosis.	Sativex Contains delta -9 tetrahydrocannabinol (THC), 27 mg/mL:cannabidiol (CBD), 25 mg/mL, in ethanol:propylene glycol (50:50) excipients, with peppermint oil (0.05%) flavoring. Subjects received study medication delivered in 100 microlitre actuations by a pump action oromucosal spray. Maximum permitted dose is 10 actuations per day. Each actuation delivers THC 2.7 mg and CBD 2.5 mg. Drug: Sativ…	5-HT1 serotonin receptor modulators, Antioxidants, Cannabinoid receptor agonists, Cannabinoid receptor CB1 inverse agonists, Cannabinoid receptor CB2 inverse agonists, Transient receptor potential channel modulators	Multiple sclerosis, Muscle spasticity	Jazz Pharmaceuticals Inc, Jazz Pharmaceuticals Inc	Phase III		Withdrawn prior to enrolment	Nabiximols
700269001	University of Alabama at Birmingham (UAB) Adult CBD Program	Epidiolex 100 milligram/milliliter (mg/mL) oral solution Participants will receive a CBD starting dose of 5 mg/kg/day in twice daily dosing and titrate by 5 mg/kg/2 weeks up to 25 mg/kg/day. Additional increases in dosing, by 5 mg/kg/day up to a maximum of 50 mg/kg/day, may be instituted at the discretion of the treating Principle Investigator (PI). If a subject experiences a &quot;clinically sig…	5-HT1 serotonin receptor modulators, Antioxidants, Cannabinoid receptor CB1 inverse agonists, Cannabinoid receptor CB2 inverse agonists, Transient receptor potential channel modulators	Epilepsy	Greenwich Biosciences	Phase I	Data from a phase I compassionate use study showed approximately 50% responder rate, with an overall sustained improvement in seizure control over the six month duration of the study. The open label study enrolled 51 patients (23 paediatric and 28 adults) with treatment-refractory epilepsy[1].	Completed	Cannabidiol
700268670	University of Alabama at Birmingham (UAB) Pediatric CBD Program	Epidiolex 100 milligram/milliliter (mg/mL) oral solution Participants will receive a CBD starting dose of 5 mg/kg/day in twice daily dosing and titrate by 5 mg/kg/2 weeks up to 25 mg/kg/day. Additional increases in dosing, by 5 mg/kg/day up to a maximum of 50 mg/kg/day, may be instituted at the discretion of the treating Principle Investigator (PI). If a subject experiences a &quot;clinically sig…	5-HT1 serotonin receptor modulators, Antioxidants, Cannabinoid receptor CB1 inverse agonists, Cannabinoid receptor CB2 inverse agonists, Transient receptor potential channel modulators	Epilepsy	Greenwich Biosciences	Phase I		Completed	Cannabidiol
700334994	A Randomized-Controlled Trial With the Adjunctive CB1 Agonist Nabilone in Inpatients With Active Suicidal Ideation	Nabilone Patients in the treatment group will be administered oral Nabilone 2 mg once daily for 3 days in addition to treatment as usual according to current clinical guidelines and standard of care. Drug: Nabilone (Nabilone is a synthetic endocannabinoid and CB1 agonist.) Other Name: Cesamet Placebo Comparator Patients in the Placebo Comparator group will receive placebo once daily for 3 days pl…	Cannabinoid receptor agonists	Suicidal ideation		Phase II		Withdrawn prior to enrolment	Nabilone
700231554	Combined THC and CBD Drops for Treatment of Crohn's Disease, a Phase II Double Blind Placebo Controlled Trial	Placebo Dronabinol + cannabidiol Dronabinol (Route: PO; Duration: 8 weeks; 5 mg/ml taken twice daily.) Cannabidiol (Route: PO; Duration: 8 weeks; 50 mg/ml taken twice daily.)	Antioxidants, Cannabinoid receptor CB1 agonists, Cannabinoid receptor CB1 inverse agonists, Cannabinoid receptor CB2 agonists, Cannabinoid receptor CB2 inverse agonists, Serotonin 1 receptor modulators, Transient receptor potential channel modulators	Crohn's disease		Phase I/II		Recruiting	Cannabidiol, Dronabinol
700039771	A Double Blind, Active Placebo Controlled Crossover Trial of the Antinociceptive Effect of Smoked Marijuana on Subjects With Neuropathic Pain; Correlation With Changes in Mood,Cognition, and Psychomotor Performance.		Cannabinoid receptor agonists	Neuropathic pain		Phase I/II		Completed	Marijuana
700031798	Evaluation of the antipsychotic efficacy of the phytocannabinoid cannabidiol in treating acute schizophrenic psychosis. a double-blind, controlled clinical trial		Antioxidants, Cannabinoid receptor CB1 inverse agonists, Cannabinoid receptor CB2 inverse agonists, Dopamine D2 receptor antagonists, Dopamine D3 receptor antagonists, Serotonin 1 receptor modulators, Transient receptor potential channel modulators	Schizophrenia		Phase II		Completed
700014667	Randomised, double-blind, placebo-controlled phase III trial to determine the efficacy and safety of a standardised oral extract of Cannabis sativa for the symptomatic relief of muscle stiffness and pain in multiple sclerosis.	Placebo Placebo Tetrahydrocannabinol Tetrahydrocannabinol (Dosage: 5-25 mg/day; Route: PO; Formulation: capsule; Frequency: bid; Duration: 12 weeks; Treatment comprised a two-week titration period, where the dose was titrated from 5 mg/day to 25 mg/day (the final dose was based on tolerability), followed by a 10-week maintenance period.)		Multiple sclerosis	Weleda AG	Phase III	Cannabidiol + dronabinol was associated with an increase in the incidence of urinary tract infections, dry mouth, headache and dizziness, compared with placebo, in patients with multiple sclerosis. This was especially noted during the two-week titration period.[1] Tetrahydrocannabinol was associated with a higher adverse event rate over a 12-week period, compared with placebo (93% vs 75% in the f…	Discontinued	Tetrahydrocannabinol
700217615	Safety and Efficacy of Cannabidiol for Grade I/II Acute Graft Versus Host Disease After Allogeneic Stem Cell Transplantation	Cannabidiol + methylprednisolone Cannabidiol (Dosage: 20-600 mg/day; Route: PO; Frequency: bid; Duration: ≤ 90 days) Methylprednisolone (Dosage: 1-2 mg/kg/day; Route: IV)	Antioxidants, Cannabinoid receptor CB1 inverse agonists, Cannabinoid receptor CB2 inverse agonists, Immunosuppressants, Serotonin 1 receptor modulators, Steroid receptor agonists, Transient receptor potential channel modulators	Graft-versus-host disease		Phase I/II		Recruiting	Cannabidiol
700052420	A Double Blind Placebo Controlled Study of Cannabis Smoking in Inflammatory Bowel Disease.	Placebo Marijuana Marijuana (Route: inh; Frequency: bid; Patients will be administered two cigarettes of marijuana a day, equivalent to roughly 50mg of tetrahydrocannabinol (THC).)	Cannabinoid receptor agonists	Inflammatory bowel diseases		Phase I/II		Recruiting	Marijuana
700016964	A placebo-controlled randomized cross-over clinical trial on the antipsychotic properties of the endocannabinoid modulator cannabidiol		Antioxidants, Cannabinoid receptor CB1 inverse agonists, Cannabinoid receptor CB2 inverse agonists, Serotonin 1 receptor modulators, Transient receptor potential channel modulators	Psychotic disorders, Schizophrenia		Phase II		Completed	Cannabidiol
700289611	Feasibility Study - Whether the Administration of the Dronabinol and PEA May Act as a Therapy for Obstructive Sleep Apnea	THX-110 All participants will be titrated up on THX-110 (Dronabinol) dose during the first week of the trial (2.5mg Dronabinol for 3 days, 5mg Dronabinol for 3 days to 7.5mg Dronabinol for 3 days and finally increasing to 10mg for the remainder of the trial). Dronabinol will only be increased if the subject is tolerating the previous dose of Dronabinol and the Dronabinol may be reduced based on p…	Cannabinoid receptor CB1 agonists, Cannabinoid receptor CB2 agonists, G-protein-coupled receptor 55 modulators, Peroxisome proliferator-activated receptor alpha agonists	Sleep apnoea syndrome	SciSparc, SciSparc	Phase II	<EM>Obstructive sleep apnea: </EM>In a phase IIa study, dronabinol and palmitoylethanolamide were well tolerated and showed no serious adverse events in patients with obstructive sleep apnea. Of 10 patients enrolled in the study, one dropped out of the study due to treatment associated adverse event (dizziness). Mild side effects were experienced by two patients which were resolved, when the dosa…	Recruiting	Dronabinol/palmitoylethanolamide
700292045	Open Label Study to Assess the Safety and Efficacy of ZYN002 Administered as a Transdermal Gel to Children and Adolescents (3 to &#60;18 years) with Developmental and Epileptic Encephalopathy (BELIEVE 1)	Doses of 125, 250, 375, or 500 mg CBD transdermal gel were applied every 12±2 hours during an initial 26-week treatment period followed by an additional 24-week treatment period A sequential, multi-stage, open-label, multi-national, multiple-center, multiple-dose study to assess the long-term safety and tolerability of ZYN002 in child and adolescent epilepsy patients 3 to &#60;18 years of age hav…	5-HT1 serotonin receptor modulators, Antioxidants, Cannabinoid receptor CB1 inverse agonists, Cannabinoid receptor CB2 inverse agonists, Transient receptor potential channel modulators	Epilepsy	Zynerba Pharmaceuticals, Zynerba Pharmaceuticals	Phase II	In phase II BELIEVE trial, cannabidiol was well tolerated in the trial. Sixty-percent (60%) had at least one treatment-related adverse event (AE) over the 6.5 month trial period and 96% of these AE’s were mild or moderate. During the treatment period, 10 patients (21%) reported serious adverse events (SAEs). Two SAEs were considered to be possibly treatment related: nonconvulsive status epileptic…	Active, no longer recruiting	Cannabidiol
700342420	A clinical trial of PPP001	PPP001	5-HT1 serotonin receptor modulators, Antioxidants, Cannabinoid receptor agonists, Cannabinoid receptor CB1 inverse agonists, Cannabinoid receptor CB2 inverse agonists, Transient receptor potential channel modulators	Cancer pain	Tetra Bio Pharma, Tetra Bio Pharma	Phase II		Planning	Nabiximols
700342157	Clinical and Urodynamic Evaluation of Bladder dysfunction in multiple sclerosis patients treated with Sativex Valutazione	Product Name: SATIVEX Investigational Medicinal Product Trade Name: SATIVEX - SPRAY PER MUCOSA ORALE 3 FLACONI NEBULIZZATORI CON POMPA DOSATRICE DA 10 ML - 90 EROGAZIONI Name of the Marketing Authorisation Holder: GW PHARMA LTD Country which granted the Marketing Authorisation: Italy Pharmaceutical Form: Oromucosal spray Chemical Origin Active Substance: yes Extractive medicinal product: yes Numb…	5-HT1 serotonin receptor modulators, Antioxidants, Cannabinoid receptor agonists, Cannabinoid receptor CB1 inverse agonists, Cannabinoid receptor CB2 inverse agonists, Transient receptor potential channel modulators	Multiple sclerosis	Almirall S.A.	Phase IV		Recruiting	Nabiximols
700342050	A single-centre, open-label pilot study to assess the efficacy and safety of CBD oral solution as an adjunctive treatment for pediatric subjects with Developmental and Epileptic Encephalopathy	Product Name: Epidiolex INN-Proposed INN: Cannabidiolo Investigational Medicinal Product Trade Name: Epidiolex Name of the Marketing Authorisation Holder: GW Pharmaceuticals plc Investigational Medicinal Product Code: [Epidiolex] Pharmaceutical Form: Oral solution Specific paediatric formulation: yes IMP Routes of Administration: Oral use Active Substance CAS number: 13956-29-1 Active Substance C…	5-HT1 serotonin receptor modulators, Antioxidants, Cannabinoid receptor CB1 inverse agonists, Cannabinoid receptor CB2 inverse agonists, Transient receptor potential channel modulators	Epilepsy, Seizures	GW Pharmaceuticals	Phase II		Recruiting	Cannabidiol
700341839	A randomized, double-blind, placebo-controlled 5-way crossover study to assess the modulating effect of single doses of CBD on psychotropic and analgesic effects of a single dose of THC in healthy volunteers using the NeuroCart and PainCart test batteries.	Interventions: Δ9-tetrahydrocannabinol (THC) (Namisol®) and Cannabidiol (CBD) (Arvisol®). Capsaicin 1% (ethanolic solution). Placebo. Control group: Placebo Arms: 2 or more arms, randomized	5-HT1 serotonin receptor modulators, Antioxidants, Cannabinoid receptor CB1 agonists, Cannabinoid receptor CB1 inverse agonists, Cannabinoid receptor CB2 agonists, Cannabinoid receptor CB2 inverse agonists, Transient receptor potential channel modulators	Neuropathic pain		Phase II		Not yet recruiting	Cannabidiol, Dronabinol
700341631	A phase 1, open-label single site study of comparison between pharmacokinetics of a dry-powder inhaler (DPI) CBD formulation and oral CBD solution in healthy participants	dry-powder inhaler (DPI) CBD vs CBD (oral; solution) dry-powder inhaler (DPI) CBD formulation (10 mg; excipient containing 2.1 mg CBD) with an oral CBD solution (Epidiolex®, 50 mg)	5-HT1 serotonin receptor modulators, 5-HT1 serotonin receptor modulators, Antioxidants, Antioxidants, Cannabinoid receptor CB1 inverse agonists, Cannabinoid receptor CB1 inverse agonists, Cannabinoid receptor CB2 inverse agonists, Cannabinoid receptor CB2 inverse agonists, Transient receptor potential channel modulators, Transient receptor potential channel modulators	Cerebral ischaemia, Dravet syndrome, Epilepsy, Heroin-related disorders, Infantile spasms, Lennox-Gastaut syndrome, Opioid-related disorders, Parkinson's disease, Pervasive child development disorders, Rett syndrome, Schizophrenia, Tuberous sclerosis	Receptor Life Sciences	Phase I		Completed	Cannabidiol, Cannabidiol
700336324	A Phase 1 Pharmacokinetic study of RLS103 as an improved bioavailability with dry powder cannabidiol inhalation in healthy volunteers	RLS103	Cannabinoid receptor CB1 agonists, Cannabinoid receptor CB2 agonists	Panic disorder, Social phobia	Receptor Life Sciences	Phase I		Completed	Dronabinol
700334625	An observational trial of Zygel in Developmental and Epileptic Encephalopathies (DEE)	Cannabidiol	5-HT1 serotonin receptor modulators, Antioxidants, Cannabinoid receptor CB1 inverse agonists, Cannabinoid receptor CB2 inverse agonists, Transient receptor potential channel modulators	Epilepsy	Zynerba Pharmaceuticals, Zynerba Pharmaceuticals	Phase IV		Planning	Cannabidiol
700340860	A phase 3 study of Epidiolex for Epilepsy with Myoclonic-Atonic Seizures (EMAS), also known as Doose syndrome	Epidiolex	5-HT1 serotonin receptor modulators, Antioxidants, Cannabinoid receptor CB1 inverse agonists, Cannabinoid receptor CB2 inverse agonists, Transient receptor potential channel modulators	Epilepsy	Jazz Pharmaceuticals plc	Phase III		Planning	Cannabidiol
700227593	Cannabimimetic Treatment of Obstructive Sleep Apnea: A Proof of Concept Trial	10 mg/day Dronabinol, 10 mg QD by mouth, 60 minutes before bedtime for 4 weeks after 1-week placebo run-in and 2-week dose escalation Drug: Dronabinol 2.5 mg/day Dronabinol, 2.5 mg QD by mouth, 60 minutes before bedtime for 6 weeks after 1-week placebo run-in Drug: Dronabinol Sugar Pill Placebo, once per day (QD) by mouth, 60 minutes before bedtime for 6 weeks after 1-week run-in Drug: Placebo (f…	Cannabinoid receptor CB1 agonists, Cannabinoid receptor CB2 agonists	Sleep apnoea syndrome	RespireRx Pharmaceuticals	Phase II	Treatment with dronabinol at dosages of 2.5 mg/day and 10 mg/day significantly reduced the apnoea hypopnea index (AHI) in a dose-dependent manner in 56 patients with moderate to severe obstructive sleep apnea. Out of 56 patients, 17 received placebo, 19 received the 2.5 mg/day and 20 received the 10 mg/day dose. Dronabinol administration six weeks demonstrated AHI value reduction, as compared wit…	Completed	Dronabinol
700340029	Pharmacokinetic (PK) formulation selection study of RLS102 in healthy volunteers	RLS 102	5-HT1 serotonin receptor modulators, Antioxidants, Cannabinoid receptor CB1 inverse agonists, Cannabinoid receptor CB2 inverse agonists, Transient receptor potential channel modulators	Autistic disorder	Receptor Life Sciences	Phase I		Recruiting	Cannabidiol
700339980	A retrospective study of cannabidiol (CBD, Epidiolex®) for the treatment of refractory epilepsy relative to the concomitant use of clobazam	Cannabidiol 5 mg/kg/day, which was increased by 5 mg/kg/day weekly, as tolerated, up to a maximum dose of 50 mg/kg/day	5-HT1 serotonin receptor modulators, Antioxidants, Cannabinoid receptor CB1 inverse agonists, Cannabinoid receptor CB2 inverse agonists, Transient receptor potential channel modulators	Epilepsy	GW Research	Phase IV		Completed	Cannabidiol
700332877	A phase 1/2 study of EV101 alone or in combination with clomiphene and concurrently with temozolomide for the treatment of patients suffering from recurrent or progressive glioblastoma	All patients will continue treatment for up to 24 months from Day 1 of the therapy unless unacceptable toxicities, patient consent withdrawal or death occur. EV101 EV101+ temozolomide EV101+ temozolomide + clomiphene	5-HT1 serotonin receptor modulators, Alkylating agents, Cannabinoid receptor CB1 inverse agonists, Cannabinoid receptor CB2 inverse agonists, DNA cross linking agents, DNA synthesis inhibitors, Estrogen receptor antagonists, Estrogen receptor modulators, Transient receptor potential channel modulators	Glioblastoma	Enveric Biosciences	Phase I/II		Planning	Clomifene, EV 101, Temozolomide
700320801	A Phase I, Single-centre, Randomised, Open-label, Cross-over Study to Evaluate the Pharmacokinetics of a Single Dose of two Formulations of Orally Administered Tetrahydrocannabinol/Cannabidiol Combination in Fed Healthy Volunteers.	Arm 1: ACNV201: 2.5 mg: 2.5 mg THC:CBD; one capsule administered orally with cross-over to oil comparator Arm 2: ACNV202: 10 mg: 10 mg THC:CBD; one capsule administered orally with cross-over to oil comparator There will be a washout period of 14 days between treatment periods. Subjects will receive a standardised meal prior to drug administration. This will be the FDA recommended high fat breakf…	5-HT1 serotonin receptor modulators, Antioxidants, Cannabinoid receptor agonists, Cannabinoid receptor CB1 inverse agonists, Cannabinoid receptor CB2 inverse agonists, Transient receptor potential channel modulators	Pain	AusCann, AusCann	Phase I		Completed	Nabiximols
700338954	A prospective, single-blind, uncontrolled observational study assessing the cognitive effects of nabiximols in patients with multiple sclerosis	tetrahydrocannabinol-cannabidiol (THC/CBD) oromucosal spray (Sativex)	5-HT1 serotonin receptor modulators, Antioxidants, Cannabinoid receptor agonists, Cannabinoid receptor CB1 inverse agonists, Cannabinoid receptor CB2 inverse agonists, Transient receptor potential channel modulators	Multiple sclerosis, Muscle spasticity	Almirall S.A.	Phase IV		Completed	Nabiximols
700338970	An Open Label Extension study investigating the effect of dronabinol combined with acetazolamide administered for 6 months, on Apnoea Hypopnea Index (AHI) in adults with obstructive sleep apnoea (OSA)	This study is linked to the IHLOSAPOC1-Dose finding crossover trial investigating the effect of dronabinol combined with acetazolamide on Apnoea Hypopnea Index (AHI) in adults with obstructive sleep apnoea (OSA);ACTRN126200000916943. This study will determine the therapeutic benefit of a combination of dronabinol and acetazolamide at reducing AHI in adults with obstructive sleep apnoea over a 6 m…	Cannabinoid receptor CB1 agonists, Cannabinoid receptor CB2 agonists, Carbonic anhydrase inhibitors	Sleep apnoea syndrome	Incannex Healthcare, Incannex Healthcare	Phase I/II		Not yet recruiting	Acetazolamide/dronabinol
700320738	A Randomised, Double-Blind, Vehicle-Controlled Study to Evaluate Safety, Tolerability, and Efficacy of Two Dosage Forms of BTX 1801 Applied Twice Daily for Five Days to the Anterior Nares of Healthy Adults Nasally Colonised with Staphylococcus aureus	BTX 1801 20% (w/w) Ointment or BTX 1801 20% (w/w) Gel. 250 mg of study drug applied twice daily using participant's finger-tip to the anterior nares for 5 days. Treatment is assigned via randomization code. All patients will be required to maintain a diary documenting each application of study drug. Patients will return the study drug tube at each visit so that the clinical site staff can ensure …	5-HT1 serotonin receptor modulators, Antioxidants, Cannabinoid receptor CB1 inverse agonists, Cannabinoid receptor CB2 inverse agonists, Transient receptor potential channel modulators	Staphylococcal infections	Botanix Pharmaceuticals, Botanix Pharmaceuticals	Phase II	Results of BTX 1801 world first human clinical phase IIa nasal decolonisation proof of concept trial showed that the two formulations (ointment and gel) of BTX 1801 met the trial endpoints. BTX 1801 was safe and well tolerated, with all 66 enrolled participants successfully completing the 1801 trial with each group (ointment, gel and vehicle) consisting of 22 participants. The incidence of advers…	Completed	Cannabidiol
700309943	A Double-Blind, Placebo-Controlled, Randomized, Single-Center, Cross-Over Study to Investigate the Pharmacodynamic, Pharmacokinetic, Safety, and Tolerability Profiles of Padsevonil in Healthy Study Participants Receiving Either Ethanol or Cannabidiol	Part A: Padsevonil and Ethanol Subjects will be randomized to receive Padsevonil and Ethanol. Drug: Padsevonil (Padsevonil will be administered in predefined dosages.) Part A: Padsevonil and Ethanol-Placebo Subjects will be randomized to receive Padsevonil and Ethanol-Placebo. Drug: Padsevonil (Padsevonil will be administered in predefined dosages.) Part B: Padsevonil and Cannabidiol Subjects wil…	5-HT1 serotonin receptor modulators, Antioxidants, Cannabinoid receptor CB1 inverse agonists, Cannabinoid receptor CB2 inverse agonists, GABA A receptor agonists, Neurotransmitter inhibitors, Transient receptor potential channel modulators	Epilepsy	UCB Biopharma, UCB Biopharma	Phase I		Discontinued	Padsevonil
700329699	The Efficacy and Safety of 3% Cannabidiol (CBD) Cream in Patients With Epidermolysis Bullosa: A Phase II/III Trial	Interventional arm, phase 3 Each participants of the phase 3 will receive the active study medication (AVCN583601) during the entire study treatment period on the one of his body sides, and placebo cream - on the other body side simultaneously (left/right). So, each participant will be his own control. The research support pharmacy will randomize, which side of the body participant should apply C…	Undefined mechanism	Pain, Pruritus, Wounds	Avicanna	Phase II/III		Withdrawn prior to enrolment	AVCN 583601
700318782	A Randomized Controlled Test of the Effects of CHI-907 on Experiences of Test Anxiety Among College Students	CHI-907 at 1.5 mL Subjects are assigned to receive one dose of CHI-907. Other: CHI-907 (CHI-907 is a high CBD extract.) CHI-907 at 3 mL Subjects are assigned to receive one dose of CHI-907. Other: CHI-907 (CHI-907 is a high CBD extract.) CHI-907 at 6 mL Subjects are assigned to receive one dose of CHI-907. Other: CHI-907 (CHI-907 is a high CBD extract.) CHI-804 at 6 mL Standard 6 mL dose of place…	Cannabinoid receptor agonists	Anxiety, Anxiety disorders	Canopy Health Innovations, Canopy Health Innovations	Phase II		Discontinued	CHI 907
700338039	A clinical study to evaluate the dosage, safety and efficacy of inhaled Cannabidiol	Cannabidiol inhalation - Rapid Therapeutic Science Laboratories	5-HT1 serotonin receptor modulators, Antioxidants, Cannabinoid receptor CB1 inverse agonists, Cannabinoid receptor CB2 inverse agonists, Transient receptor potential channel modulators	Anxiety, Arthritis, Attention-deficit hyperactivity disorder, Depression, Insomnia, Pain	Rapid Therapeutic Science	Phase I		Planning	Cannabidiol
700338088	A 2020 NARCOMS Survey Among People with Multiple Sclerosis (PwMS)	Cannabidiol	5-HT1 serotonin receptor modulators, Antioxidants, Cannabinoid receptor CB1 inverse agonists, Cannabinoid receptor CB2 inverse agonists, Transient receptor potential channel modulators	Multiple sclerosis	Greenwich Biosciences	Phase IV		Completed	Cannabidiol
700337964	A Retrospective, Observational, Multicenter Cohort Study to Assess the Effectiveness of Sodium Channel Blockers (SCBs) in CDKL5 Deficiency Disorder (CDD)-Related Epilepsy	Sodium channel blockers (SCBs) 1. Oxcarbazepine (OXC) 2. Carbamazepine (CBZ) 3. Lacosamide (LCM) 4. Lamotrigine 5. Rufinamide 6. Eslicarbazepine acetate 7. Phenytoin Most frequent concomitant medications Valproic acid Clobazam Topiramate Non-Sodium channel blockers (SCBs) Perampanel Gabapentin Clobazam Cannabidiol	4-aminobutyrate transaminase inhibitors, 5-HT1 serotonin receptor modulators, AMPA receptor antagonists, AMPA receptor antagonists, Antioxidants, CACNA2D1 protein modulators, Cannabinoid receptor CB1 inverse agonists, Cannabinoid receptor CB2 inverse agonists, Carbonic anhydrase inhibitors, CRMP2 protein modulators, GABA A receptor agonists, GABA A receptor agonists, GABA receptor agonists, Gluta…	Early infantile epileptic encephalopathy 2, Epilepsy, Generalised seizures, Infantile spasms, Lennox-Gastaut syndrome, Myoclonic epilepsies, Seizures, Spasm		Phase IV		Completed	Carbamazepine, Eslicarbazepine acetate, Lacosamide, Lamotrigine, Oxcarbazepine, Phenytoin, Rufinamide
700321044	A phase IIa study assessing Cannabidiol for COVID-19 infections	Cannabidiol	5-HT1 serotonin receptor modulators, Antioxidants, Cannabinoid receptor CB1 inverse agonists, Cannabinoid receptor CB2 inverse agonists, Transient receptor potential channel modulators	Adult respiratory distress syndrome, COVID 2019 infections	STERO Biotechs	Phase II		Recruiting	Cannabidiol
700335742	A Randomized, Double-Blind, Placebo-Controlled Phase 1a/1b Trial to Evaluate the Safety, Tolerability, Pharmacokinetics and Preliminary Efficacy of Ascending Doses of ARDS-003 in Hospitalized COVID-19 Patients with Pneumonia and at Risk of Developing Acute Respiratory Distress Syndrome	Ascending Doses of ARDS-003 Placebo	Cannabinoid receptor CB2 agonists, Interleukin 1 beta inhibitors, Interleukin 6 inhibitors, Tumour necrosis factor alpha inhibitors	Adult respiratory distress syndrome, COVID 2019 infections, COVID-19 pneumonia	Tetra Bio Pharma, Tetra Bio Pharma	Phase I		Planning	Onternabez
700318813	A Randomised, Double-Blind, Vehicle-Controlled Study of the Safety and Tolerability of Two Dosage Forms of BTX 1702 in Patients with Papulopustular Rosacea	BTX 1702 5% (w/w) Solution or BTX 1702 5% (w/w) Gel. Applied twice per day for 42 days. 3 mL of study drug applied to the entire face using a applicator swab. Treatment is assigned via randomization code. All patients will be required to maintain a diary documenting each application of study drug. Patients will return the study drug bottles and swabs (used and unused) at each visit so that the cl…	5-HT1 serotonin receptor modulators, Antioxidants, Cannabinoid receptor CB1 inverse agonists, Cannabinoid receptor CB2 inverse agonists, Transient receptor potential channel modulators	Rosacea	Botanix Pharmaceuticals, Botanix Pharmaceuticals	Phase I		Withdrawn prior to enrolment	Cannabidiol
700270533	Characterization of the Analgesic Effects of Oral CBD in Healthy, Normal Volunteers	Active CBD Each subject will receive each active dose of cannabidiol, one active dose per 3 of the 4 study days. The active cannabidiol doses include 200, 400 and 800 mg of cannabidiol. Drug: Cannabidiol (200, 400, or 800 mg Cannabidiol) Other Name: CBD Placebo On 1 of the 4 study days, participants will receive placebo cannabidiol (0 mg) Drug: Placebo (0 mg Cannabidiol)	5-HT1 serotonin receptor modulators, Antioxidants, Cannabinoid receptor CB1 inverse agonists, Cannabinoid receptor CB2 inverse agonists, Transient receptor potential channel modulators	Pain	INSYS Therapeutics, Inc	Phase I/II		Completed	Cannabidiol
700336640	A study analysing cognitive and behavioral effects of Cannabidiol in children and adults with treatment resistant epilepsy	Epidyolex (n = 10) or a pharmaceutical formulation of synthetic CBD in a 100 mg per ml MCT-oil-based oral solution (n = 38).	5-HT1 serotonin receptor modulators, Antioxidants, Cannabinoid receptor CB1 inverse agonists, Cannabinoid receptor CB2 inverse agonists, Transient receptor potential channel modulators	Dravet syndrome, Epilepsy, Generalised seizures, Lennox-Gastaut syndrome, Myoclonic epilepsies, Seizures		Phase IV		Completed	Cannabidiol
700336289	Clinical trial of Bio017 for the treatment of Angelman Syndrome	BIO-017	G-protein-coupled receptor 55 modulators, TRPV1 receptor agonists	Angelman syndrome	Biom Therapeutics, Biom Therapeutics	Phase I		Planning	BIO 017
700336375	This study investigated the effects of highly purified CBD on fMRI activations/neural circuitry, response times, and accuracy in people with treatment-resistant epilepsy	Cannabidiol (CBD, Epidiolex®; 100 mg/mL) CBD for more than 2 weeks and as close to the target dosage of 25 mg/kg/day as	5-HT1 serotonin receptor modulators, Antioxidants, Cannabinoid receptor CB1 inverse agonists, Cannabinoid receptor CB2 inverse agonists, Transient receptor potential channel modulators	Epilepsy		Phase II		Completed	Cannabidiol
700250884	An Open Label, Multi-Center Study to Investigate the Safety of Cannabinoid (GWP42003-P) in Children With Medication Resistant Epilepsy	Cannabidiol Drug: Cannabidiol (Epidiolex) (Daily dosage up to 25 mg/kg/day with an optional up titration to a maximal daily dosage up to 50 m/kg/day until End of Treatment.) Other Name: Epidiolex	5-HT1 serotonin receptor modulators, Antioxidants, Cannabinoid receptor CB1 inverse agonists, Cannabinoid receptor CB2 inverse agonists, Transient receptor potential channel modulators	Epilepsy	GW Pharmaceuticals	Clinical Phase Unknown	The most frequently reported adverse events were somnolence (19%) and fatigue (11%) in patients with treatment resistant epilepsies, including Dravet syndrome and drop epilepsy, receiving treatment with cannabidiol (Epidiolex) for at least 12 weeks.[1] In 58 patients with treatment resistant epilepsies, including Dravet syndrome and drop epilepsy, treatment with cannabidiol (Epidiolex) for at lea…	Completed	Cannabidiol
700336283	Phase II study of Bio017 for treatment of epileptic encephalopathies	BIO-017	G-protein-coupled receptor 55 modulators, TRPV1 receptor agonists	Epilepsy	Biom Therapeutics, Biom Therapeutics	Phase II		Completed	BIO 017
700336285	Phase III pivotal randomized study of Bio017 for epilepsy	BIO-017	G-protein-coupled receptor 55 modulators, TRPV1 receptor agonists	Epilepsy	Biom Therapeutics, Biom Therapeutics	Phase III		Planning	BIO 017
700335434	A retrospective real-world study assessing the baseline predictors of treatment persistence on Nabiximols for the treatment of spasticity in Multiple Sclerosis	Nabiximols	5-HT1 serotonin receptor modulators, Antioxidants, Cannabinoid receptor agonists, Cannabinoid receptor CB1 inverse agonists, Cannabinoid receptor CB2 inverse agonists, Transient receptor potential channel modulators	Muscle spasticity		Phase IV		Completed	Nabiximols
700288654	Nabilone for non-motor symptoms in Parkinson´s disease: A Randomized Placebo-controlled, double-blind, parallel-group, enriched enrollment randomized withdrawal Study	Active Comparator: Treatment Group Nabilone 0.25 mg Drug: Nabilone 0.25 mg capsules, 0.25 mg up to 2 mg of nabilone taken orally on a daily basis Placebo Comparator: Placebo Group Placebo (corn starch) Drug: Placebo capsule, corn starch, daily basis	Cannabinoid receptor agonists	Parkinson's disease	AOP Orphan Pharmaceuticals AG	Phase II		Completed	Nabilone
700307864	Effect of Cannabinoid (THC / CBD 50%) on Hyperalgesia in Patients With Deep Endometriosis	Study arm Participants are treated with the investigational medical product Drug: Cannabinoid treatment (Participants are treated with cannabinoid derivates with a dose between 1 to 12 puffs, each puffs contains 2,7 mg of delta-9-tetrahidrocannabinol and 2,5 mg of cannabidiol.)	5-HT1 serotonin receptor modulators, Antioxidants, Cannabinoid receptor agonists, Cannabinoid receptor CB1 inverse agonists, Cannabinoid receptor CB2 inverse agonists, Transient receptor potential channel modulators	Endometriosis, Pain	Almirall S.A.	Phase II		Recruiting	Nabiximols
700321843	A Phase 3 muscle tone, placebo-controlled, cross-over study of Nabiximols in patients with Multiple Sclerosis spasticity	Nabiximols Placebo	5-HT1 serotonin receptor modulators, Antioxidants, Cannabinoid receptor agonists, Cannabinoid receptor CB1 inverse agonists, Cannabinoid receptor CB2 inverse agonists, Transient receptor potential channel modulators	Muscle spasticity	GW Pharmaceuticals, GW Pharmaceuticals	Phase III		Planning	Nabiximols
700324399	A Phase 3 muscle tone, placebo-controlled, cross-over study of Nabiximols in patients with Multiple Sclerosis spasticity(nabiximols responders)	Nabiximols Placebo	5-HT1 serotonin receptor modulators, Antioxidants, Cannabinoid receptor agonists, Cannabinoid receptor CB1 inverse agonists, Cannabinoid receptor CB2 inverse agonists, Transient receptor potential channel modulators	Muscle spasticity	GW Pharmaceuticals, GW Pharmaceuticals	Phase III		Planning	Nabiximols
700298674	A Phase 2 trial of intravenous CBD Neonatal Hypoxic-Ischemic Encephalopathy (NHIE)	Intravenous CBD	5-HT1 serotonin receptor modulators, Antioxidants, Cannabinoid receptor CB1 inverse agonists, Cannabinoid receptor CB2 inverse agonists, Transient receptor potential channel modulators	Cerebral ischaemia	GW Pharmaceuticals	Phase II		Planning	Cannabidiol
700321840	An observational clinical discovery study of Nabiximols in patients with Spinal cord injury spasticity	Nabiximols	5-HT1 serotonin receptor modulators, Antioxidants, Cannabinoid receptor agonists, Cannabinoid receptor CB1 inverse agonists, Cannabinoid receptor CB2 inverse agonists, Transient receptor potential channel modulators	Muscle spasticity	GW Pharmaceuticals, GW Pharmaceuticals	Phase IV		Planning	Nabiximols
700324398	A Phase 3 muscle tone, placebo-controlled, cross-over study of Nabiximols in patients with Multiple Sclerosis spasticity	Nabiximols Placebo	5-HT1 serotonin receptor modulators, Antioxidants, Cannabinoid receptor agonists, Cannabinoid receptor CB1 inverse agonists, Cannabinoid receptor CB2 inverse agonists, Transient receptor potential channel modulators	Muscle spasticity	GW Pharmaceuticals, GW Pharmaceuticals	Phase III		Planning	Nabiximols
700324401	A Phase 3 spasm frequency, placebo-controlled, parallel group study of Nabiximols in patients with Multiple Sclerosis spasticity	Nabiximols Placebo	5-HT1 serotonin receptor modulators, Antioxidants, Cannabinoid receptor agonists, Cannabinoid receptor CB1 inverse agonists, Cannabinoid receptor CB2 inverse agonists, Transient receptor potential channel modulators	Muscle spasticity	GW Pharmaceuticals, GW Pharmaceuticals	Phase III		Planning	Nabiximols
700329607	Phase I study of GW541	GW541	Cannabinoid receptor modulators	Mental disorders	GW Pharmaceuticals, GW Pharmaceuticals	Phase I		Planning	GW 541
700276783	A prospective ,observational study to evaluate the efficacy and safety of tetrahydrocannabinol/cannabidiol oromucosal spray in Multiple Sclerosis	tetrahydrocannabinol/cannabidiol , oromucosal spray (Sativex)	5-HT1 serotonin receptor modulators, Antioxidants, Cannabinoid receptor agonists, Cannabinoid receptor CB1 inverse agonists, Cannabinoid receptor CB2 inverse agonists, Transient receptor potential channel modulators	Multiple sclerosis		Phase IV		Completed	Nabiximols
700333437	A trials of Liquid Structure™ Cannabidiol (CBD) formulation as a treatment for mitigating the impact of COVID-19 infections, specifically, the cytokine storms	Cannabidiol	5-HT1 serotonin receptor modulators, Antioxidants, Cannabinoid receptor CB1 inverse agonists, Cannabinoid receptor CB2 inverse agonists, Transient receptor potential channel modulators	COVID 2019 infections		Phase I		Planning	Cannabidiol
700333347	first human clinical trial of Liquid Structure™ Cannabidiol Formulation	Cannabidiol	5-HT1 serotonin receptor modulators, Antioxidants, Cannabinoid receptor CB1 inverse agonists, Cannabinoid receptor CB2 inverse agonists, Transient receptor potential channel modulators	Neuropathic pain		Phase I		Recruiting	Cannabidiol
700246460	A Randomized Controlled Trial of Cesamet(R) (Nabilone) for the Prevention of Postoperative Nausea and Vomiting in Elective Surgery	Cesamet (nabilone) 0.5 mg capsule containing Cesamet (single dose) given preoperatively Drug: Nabilone (Nabilone (0.5 mg) or placebo given preoperatively) Other Name: Cesamet Placebo identical capsule containing placebo (single dose) given preoperatively Drug: Placebo (Placebo Comparator: identical capsule containing placebo (single dose) given preoperatively)	Cannabinoid receptor agonists	Postoperative nausea and vomiting		Phase II		Completed	Nabilone
700268668	Cannabidiol treatment of refractory epileptic spasms: an open label study	Cannabidiol Patients were started on CBD (Epidiolex, GW Pharma) at a dosage of 5 mg/kg/daily, increasing by 5 mg/kg/daily each week to an initial maximal dose of 25 mg/kg/day.	5-HT1 serotonin receptor modulators, Antioxidants, Cannabinoid receptor CB1 inverse agonists, Cannabinoid receptor CB2 inverse agonists, Transient receptor potential channel modulators	Epilepsy, Infantile spasms	GW Pharmaceuticals	Clinical Phase Unknown		Completed	Cannabidiol
700333269	Clinical trial of Liquid StructureTM Cannabidiol	Cannabidiol	5-HT1 serotonin receptor modulators, Antioxidants, Cannabinoid receptor CB1 inverse agonists, Cannabinoid receptor CB2 inverse agonists, Transient receptor potential channel modulators	Neuropathic pain		Phase I		Planning	Cannabidiol
700332890	Changes in epileptiform activity following the initiation of Epidiolex in RNS System patients	Cannabidiol 2.5 mg/kg/d	5-HT1 serotonin receptor modulators, Antioxidants, Cannabinoid receptor CB1 inverse agonists, Cannabinoid receptor CB2 inverse agonists, Transient receptor potential channel modulators	Epilepsy	NeuroPace	Phase IV		Completed	Cannabidiol
700332797	A study to assess experience with cannabis-based therapy, Epidiolex, by evaluating changes in frequency of drop seizures and total seizures in adult Lennox-Gastaut patients	CBD (100 mg/ml) starting from 2.5 mg/kg/d	5-HT1 serotonin receptor modulators, Antioxidants, Cannabinoid receptor CB1 inverse agonists, Cannabinoid receptor CB2 inverse agonists, Transient receptor potential channel modulators	Lennox-Gastaut syndrome		Phase II		Recruiting	Cannabidiol
700321928	A real-world experience of effectiveness and safety study of ZX008 for the treatment of refractory Dravet syndrome: Expanded access program in US	fenfluramine at 0.2 mg/kg/day for 14 days dose could be adjusted based on effectiveness and tolerability to a maximum of 0.7 mg/kg/day (not to exceed 26 mg/day) or in patients treated with stiripentol to a maximum 0.4 mg/kg/day (not to exceed 17 mg/day)	4-aminobutyrate transaminase inhibitors, 5-HT1 serotonin receptor modulators, Antioxidants, Cannabinoid receptor CB1 inverse agonists, Cannabinoid receptor CB2 inverse agonists, Cytochrome P 450 enzyme system inhibitors, GABA A receptor agonists, GABA A receptor agonists, Glutamate decarboxylase stimulants, Neurotransmitter modulators, Serotonin receptor agonists, Serotonin release stimulants, Se…	Dravet syndrome, Seizures	Zogenix	Clinical Phase Unknown		Completed	Fenfluramine
700332820	A retrospective study to assess the scope of use, side effects, efficacy and cognitive effects of Epidiolex in a single tertiary children's hospital	Cannabidiol	5-HT1 serotonin receptor modulators, Antioxidants, Cannabinoid receptor CB1 inverse agonists, Cannabinoid receptor CB2 inverse agonists, Transient receptor potential channel modulators	Dravet syndrome, Epilepsy, Lennox-Gastaut syndrome		Phase IV		Completed	Cannabidiol
700331927	A randomized trial of cannabidiol in healthy volunteers	Cannabidiol 750 mg of a plant-derived pharmaceutical formulation of highly purified CBD in oral solution (100 mg/mL; Epidiolex® in the United States and Epidyolex® in Europe) twice daily (b.i.d.) for 4 weeks (Part 1) followed by 2 weeks of 750 mg b.i.d. CBD (Part 2, Arm 1) Matched placebo (Part 2, Arm 2).	5-HT1 serotonin receptor modulators, Antioxidants, Cannabinoid receptor CB1 inverse agonists, Cannabinoid receptor CB2 inverse agonists, Transient receptor potential channel modulators	Cerebral ischaemia, Dravet syndrome, Epilepsy, Heroin-related disorders, Infantile spasms, Lennox-Gastaut syndrome, Opioid-related disorders, Parkinson's disease, Rett syndrome, Schizophrenia, Tuberous sclerosis		Phase II		Completed	Cannabidiol
700014861	Study to compare the safety and efficacy of 2 different doses of inhaled D8-THC to standard therapy with ondansetron in the prevention of acute nausea from moderately emetogenic chemotherapy.	Group 1 Chemo cycle 1 - IV Ondansetron Chemo cycle 2 - 300 mcg of delta-8-THC per dose Drug: inhaled delta-8-THC 300mcg or 600mcg per dose (drugs to be used to prevent/treat nausea and/or vomiting due to cancer chemotherapy drug Patients will receive chemotherapy on day 0 and receive study medication, return on day 1or 2 and again on day 4 to return medication. There will be at least 10 days betw…	Serotonin 3 receptor antagonists	Nausea	IVAX Corporation, Rafa Laboratories, Rafa Laboratories, Teva Pharmaceutical Industries	Phase II		Discontinued	Delta-8-THC
700298393	Randomized Double-Blind, Placebo-Controlled Parallel Multi-Center Study to Assess the Efficacy of Cannabidiol (BRCX014) Combined With Standard-Of-Care Treatment in Subjects With Multiple Myeloma, Glioblastoma Multiforme, and GI Malignancies	Colon: Chemo + BRCX014 Cannabidiol (BRCX014) 200 mg daily plus Standard of care chemotherapy for Stage IV colon or rectal cancer, will include leucovorin 350 mg/m2 IV over 2 hours Day 1, 5-FU 400 mg/m2 IV bolus followed 2400 mg/m2 IV over 46 hours, oxaliplatin 100 mg/m2 IV Day 1, bevacizumab 5 mg/kg IV day1. Irinotecan can be substituted for oxaliplatin. Drug: Cannabidiol (Sublingual dose of 1 mL…	5-HT1 serotonin receptor modulators, Alkylating agents, Angiogenesis inhibitors, Antimetabolites, Antimetabolites, Antioxidants, Apoptosis stimulants, Cannabinoid receptor CB1 inverse agonists, Cannabinoid receptor CB2 inverse agonists, DNA cross linking agents, DNA cross linking agents, DNA synthesis inhibitors, DNA synthesis inhibitors, DNA synthesis inhibitors, DNA synthesis inhibitors, DNA to…	Colorectal cancer, Gastrointestinal cancer, Glioblastoma, Multiple myeloma, Pancreatic cancer	Leaf Vertical, Leaf Vertical	Phase I/II		Not yet recruiting	Cannabidiol
700326803	An Observational Long-Term Safety Surveillance of Participants from Corbus Sponsored Lenabasum Pivotal Clinical Trials	Product Name: Lenabasum INN-Proposed INN: Lenabasum Orphan drug designation number: eu/3/16/1736; eu/3/18/2070 Investigational Medicinal Product Code: JBT-101 Pharmaceutical Form: Capsule IMP Routes of Administration: Oral use Active Substance CAS number: 137945-48-3 Active Substance Current Sponsor Code: JBT-101 Active Substance other descriptive name: resunab, ajulemic acid, anabasum EV Substan…	Cannabinoid receptor CB2 agonists	Cystic fibrosis, Dermatomyositis	Corbus Pharmaceuticals, Corbus Pharmaceuticals	Phase II/III		Recruiting	Lenabasum
700302482	Dose-Titration Study to Evaluate the Opioid-Sparing Effect of Dronabinol When Coadministered With Opioid Analgesics to Chronic Pain Patients	Baseline Opioid One of Seven existing Baseline Opioid subgroups (Hydrocodone, Oxycodone, Morphine, Hydromorphone, Buprenorphine, Tramadol) coadministered with intervention drug, Dronabinol. Drug: Dronabinol (Dronabinol coadministered with patient's existing Baseline Opioid.) Other Name: Marinol	Cannabinoid receptor CB1 agonists, Cannabinoid receptor CB2 agonists	Pain	Daisy Pharma Opioid Venture, Daisy Pharma Opioid Venture	Phase II		Recruiting	Dronabinol
700319678	A Double-Blind, Randomized Phase 1/2 Study to Assess the Efficacy and Safety of BCT-521 Versus Placebo for Pain Associated With Cancer in Patients Already Receiving Standard of Care Treatment With Opioids	Product Name: BCT-521 INN-Proposed INN: CANNABIDIOL Pharmaceutical Form: Capsule, soft IMP Routes of Administration: Oral use Active Substance CAS number: 13956-29-1 Active Substance other descriptive name: CANNABIDIOL EV Substance code: SUB26600 Active Substance INN: CANNABIDIOL Active Substance Concentration unit: mg milligram(s) Active Substance Concentration type: equal Active Substance Conce…	5-HT1 serotonin receptor modulators, Antioxidants, Cannabinoid receptor agonists, Cannabinoid receptor CB1 inverse agonists, Cannabinoid receptor CB2 inverse agonists, Transient receptor potential channel modulators	Cancer pain	Beckley Canopy Therapeutics, Beckley Canopy Therapeutics	Phase I/II		Completed	Nabiximols
700329986	A phase I pharmacokinetic study to evaluate single and multiple doses of Cannabidiol in healthy subjects, both in the fasting and fed states	Cannabidiol - Cardiol Therapeutics Placebo	5-HT1 serotonin receptor modulators, Antioxidants, Cannabinoid receptor CB1 inverse agonists, Cannabinoid receptor CB2 inverse agonists, Transient receptor potential channel modulators	Cardiovascular disorders, Diastolic heart failure, Myocarditis	Cardiol Therapeutics, Cardiol Therapeutics	Phase I		Recruiting	Cannabidiol
700314736	A phase 2b study of GWP42003 in Schizophrenia	GWP42003	5-HT1 serotonin receptor modulators, Antioxidants, Cannabinoid receptor CB1 inverse agonists, Cannabinoid receptor CB2 inverse agonists, Transient receptor potential channel modulators	Schizophrenia	GW Pharmaceuticals	Phase II		Recruiting	Cannabidiol
700324405	A muscle tone, placebo-controlled, parallel group study of Nabiximols in patients with Spinal cord injury spasticity (nabiximols responders)	Nabiximols Placebo	5-HT1 serotonin receptor modulators, Antioxidants, Cannabinoid receptor agonists, Cannabinoid receptor CB1 inverse agonists, Cannabinoid receptor CB2 inverse agonists, Transient receptor potential channel modulators	Muscle spasticity	GW Pharmaceuticals, GW Pharmaceuticals	Phase III		Planning	Nabiximols
700249987	The Effects of Sativex on Neurocognitive and Behavioural Function in Adults With Attention-deficit-Hyperactivity Disorder; The EMA-C Study (Experimental Medicine in ADHD - Cannabinoids)	Sativex Oromucosal Spray Description: Participants will titrate onto Sativex during the first two weeks of the study, carried out according to a standardised dosing schedule. After 2 weeks the clinician and participant will decide on the optimal dose for the remainder of the 4 week trial; Sativex Oromucosal Spray (GW Pharma Ltd, Salisbury. UK). Each 100 microlitre spray contains: 2.7 mg delta-9-t…	5-HT1 serotonin receptor modulators, Antioxidants, Cannabinoid receptor agonists, Cannabinoid receptor CB1 inverse agonists, Cannabinoid receptor CB2 inverse agonists, Transient receptor potential channel modulators	Attention-deficit hyperactivity disorder		Phase II		Completed	Nabiximols
700310522	Pain Response to Cannabidiol in Opioid-induced Hyperalgesia, Acute Nociceptive Pain and Allodynia By Using a Model Mimicking Acute Pain in Healthy Adults	CBD + Remifentanil CBD 1600 mg p.o. + Remifentanil 0.1 µg/kg/min i.v. for 30 min Drug: CBD (1600mg cannabidiol, single oral dose (8 ml oily solution)) Drug: Remifentanil (Remifentanil 0.1 µg/kg/min i.v. for 30 min) Placebo + Remifentanil Placebo p.o + Remifentanil 0.1 µg/kg/min i.v. for 30 min Drug: Placebo (Placebo p.o, single oral dose (8 ml oily solution)) Drug: Remifentanil (Remifentanil 0.1 …	5-HT1 serotonin receptor modulators, Antioxidants, Cannabinoid receptor CB1 inverse agonists, Cannabinoid receptor CB2 inverse agonists, Opioid mu receptor agonists, Transient receptor potential channel modulators	Pain		Phase I		Completed	Cannabidiol
700277224	A Double-Blind Phase I Study to Assess Safety, Tolerability, Pharmacodynamics and Pharmacokinetics of Single and Multiple Daily Ascending Doses of Cannabis (Delta-9- Tetrahydrocannabinol/Cannabidiol) by Smoking/Inhalation in Healthy Male and Female Volunteers/Fasting State	Smoked cannabis (PPP001) 280 mg dried cannabis pellet -(9% THC / 2% CBD per pellet) Combination Product: PPP001 (1 pellet smoked up to 3 times a day with titanium pipe (280 mg dried cannabis pellet - 9% THC / 2% CBD per pellet)) Other Name: titanium pipe THC free placebo 280 mg dried extracted cannabis pellet (0% THC / 0.6% CBD per pellet) Combination Product: Placebo (1 pellet smoked up to 3 tim…	5-HT1 serotonin receptor modulators, Antioxidants, Cannabinoid receptor agonists, Cannabinoid receptor CB1 inverse agonists, Cannabinoid receptor CB2 inverse agonists, Transient receptor potential channel modulators	Cancer pain	Algorithme Pharma, PhytoPain Pharma, Tetra Bio Pharma, Tetra Bio Pharma	Phase I	In a phase I trial in healthy volunteers (n=24), vaporized Cannabidiol/delta 9 tetrahydrocannabinol was well tolerated. Overall 92% (22/24) AE incidence was observed. Most of the adverse events were mild (80%)[1][2].	Completed	Nabiximols
700028561	Randomized, Double-Blind, Placebo-Controlled Trial of Palonosetron/Dexamethasone with or without Dronabinol for the Prevention of Chemotherapy-induced Nausea and Vomiting after Moderately Emetogenic Chemotherapy.	Palonosetron + dexamethasone + dronabinol Treatment continues in the absence of nausea or vomiting within 24 hours after initiation of chemotherapy. Palonosetron (Dosage: 0.25 mg/day; Route: IV; Frequency: d1; Patients will receive palonosetron before chemotherapy administration on day 1.) Dexamethasone (Dosage: 10 mg/day; Route: IV inf; Frequency: d1; Patients will receive dexamethasone over 30 …	Cannabinoid receptor CB1 agonists, Cannabinoid receptor CB2 agonists, Glucocorticoid receptor agonists, Immunosuppressants, Serotonin 3 receptor antagonists	Chemotherapy-induced nausea and vomiting	Solvay Pharmaceuticals	Phase III	Dronabinol + palonosetron + dexamethasone was associated with a similar headache rate to palonosetron + dexamethasone alone and higher rates of fatigue and dizziness when administered for the prevention of nausea and vomiting in patients receiving moderately emetogenic chemotherapy (cyclophosphamide +/- doxorubicin).[1] Dronabinol + palonosetron + dexamethasone was associated with a similar propo…	Completed	Dronabinol
700327778	Phase Ia study to assess the safety and pharmacology of PAS-393 in human volunteers	PAS-393	Angiogenesis inhibitors, Apoptosis stimulants, T lymphocyte stimulants	Solid tumours	Pascal Biosciences	Phase I		Planning	PAS-393
700327275	PHASE 1 trial of ALID-11	ALID-11	Cannabinoid receptor modulators	Post-traumatic stress disorders	Allied Corp, Allied Corp	Phase I		Not yet recruiting	ALID 11
700295572	An Open-label study to evaluate the effect of drug-drug interaction on the outcomes of the Cannabidiol (Epidiolex®) treatment in patients with Epilepsy	Cannabidiol at 5mg/kg/day; dose increases were made as tolerated q2 weeks by 5mg/kg/day up to a maximum of 50mg/kg/day Cannabidiol + clobazam + other AEDs Cannabidiol + clobazam Cannabidiol + other AEDs Cannabidiol	5-HT1 serotonin receptor modulators, AMPA receptor antagonists, Antioxidants, Antioxidants, Calcium channel antagonists, Cannabinoid receptor CB1 inverse agonists, Cannabinoid receptor CB2 inverse agonists, Carbonic anhydrase inhibitors, GABA A receptor agonists, GABA A receptor agonists, Kainic acid receptor antagonists, Sodium channel antagonists, Sodium channel antagonists, Sodium channel anta…	Epilepsy		Clinical Phase Unknown		Completed	Cannabidiol
700260399	Oral cannabidivarin (CBDV) solution for treatment of HIV-associated neuropathic pain – a randomized, double-blind, placebo-controlled phase II study.	Product Name: Cannabidivarin (CBDV) INN-Proposed INN: cannabidivarin Investigational Medicinal Product Code: GWP42006 Pharmaceutical Form: Oral solution IMP Routes of Administration: Oral use Active Substance Current Sponsor Code: GWP42006 Active Substance other descriptive name: CANNABIDIVARIN EV Substance code: SUB26600 Active Substance INN: cannabidivarin Active Substance Concentration unit: m…	Cannabinoid receptor modulators	Neuropathic pain		Phase II		Completed	Cannabidivarin
700326357	Pharmacokinetic study of new formulation of dronabinol in patients with obstructive sleep apnoea	Dronabinol	Cannabinoid receptor CB1 agonists, Cannabinoid receptor CB2 agonists	Sleep apnoea syndrome	RespireRx Pharmaceuticals, RespireRx Pharmaceuticals	Phase I		Planning	Dronabinol
700286007	A Phase 3 clinical trial trial evaluating the safety and efficacy of dronabinol (oral) for the treatment of obstructive sleep apnea	Dronabinol	Cannabinoid receptor CB1 agonists, Cannabinoid receptor CB2 agonists	Sleep apnoea syndrome	RespireRx Pharmaceuticals, RespireRx Pharmaceuticals	Phase III		Planning	Dronabinol
700276797	Cannabinoid Medication for Adults With Obsessive-Compulsive Disorder (OCD)	Nabilone Will receive nabilone at 1 mg daily (BID) over 4 weeks. Drug: Nabilone (Nabilone is a synthetic cannabinoid that is thought to be a Cannabinoid receptor type 1 (CB 1) agonist. It acts on the brain's &quot;endocannabinoid system,&quot; which has been hypothesized to play a role in OCD.) Other Name: Cesamet (brand name) Nabilone and EX/RP Will receive nabilone at 1 mg daily (BID) plus ther…	Cannabinoid receptor agonists	Obsessive-compulsive disorders		Phase I/II		Completed	Nabilone
700246627	A phase IIa/b, randomised, double-blind, placebo-controlled, single-site, parallel group clinical trial to examine cannabidiol (CBD) as a pharmacological treatment for cannabis dependence in a young cannabis dependent population.	Cannabidiol (50mg) Investigational Medicinal Product Code: CBD50 Pharmaceutical Form: Capsule, hard IMP Routs of Administration: Oral use Active Substance CAS number: 13956-29-1 Active Substance Current Sponsor Code: 12/0278 EV Substance code: AS5 Active Substance INN: Synthetic Cannabidiol Active Substance Concentration unit: mg milligram(s) Active Substance Concentration type: equal Active Subs…	5-HT1 serotonin receptor modulators, Antioxidants, Cannabinoid receptor CB1 inverse agonists, Cannabinoid receptor CB2 inverse agonists, Transient receptor potential channel modulators	Drug dependence		Phase II		Discontinued	Cannabidiol
700199477	A double blind, randomised, placebo controlled, parallel group study of Sativex in the treatment of subjects with pain due to diabetic neuropathy.	Placebo Nabiximols Nabiximols	5-HT1 serotonin receptor modulators, Antioxidants, Cannabinoid receptor agonists, Cannabinoid receptor CB1 inverse agonists, Cannabinoid receptor CB2 inverse agonists, Transient receptor potential channel modulators	Diabetic nephropathies	GW Pharmaceuticals	Phase III		Completed	Nabiximols
700279768	A Phase II, Open-label, Single-center Clinical Study to Evaluate the Safety, Tolerability and Efficacy of Oral Administration of PTL101 (Cannabidiol) as an Adjunctive Treatment for Pediatric Intractable Epilepsy	PLT101 PTL101 capsules (50 or 100 mg CBD per capsule) up to 25 mg/kg/day or up to 450 mg/day, the lower of the two. Twice daily (morning and evening). Drug: PLT101 (PTL 101 (Cannabidiol, CBD) Two piece hard capsules filled with seamless gelatin matrix green beads containing CBD (50 or 100 mg CBD per capsule) The beads should be administered following a meal, mixed with food)	5-HT1 serotonin receptor modulators, Antioxidants, Cannabinoid receptor CB1 inverse agonists, Cannabinoid receptor CB2 inverse agonists, Transient receptor potential channel modulators	Partial epilepsies, Tonic-clonic epilepsy	Phytotech, Phytotech	Phase II	In a phase II trial, oral PLT 101 was generally safe and well tolerated in treatment-resistant children with intractable epilepsy. No serious adverse events were observed. A total of 20 treatment related adverse events were reported. Most adverse events were mild, a few were moderate, and all transient. The trial evaluated PTL 101 as an adjunctive treatment in 15 children with intractable epileps…	Completed	Cannabidiol
700321343	A Phase 1, Single and Multiple Ascending Dose Study to Evaluate the Safety, Pharmacokinetics and Cardiovascular Evaluations of PPP003 in Healthy Volunteers	PPP-003 (intravenous sterile finished drug product)	Cannabinoid receptor CB2 agonists, Interleukin 1 beta inhibitors, Interleukin 6 inhibitors, Tumour necrosis factor alpha inhibitors	Acute lung injury, Adult respiratory distress syndrome, COVID 2019 infections, Cytokine release syndrome, Dry eyes, Proliferative vitreoretinopathy, Sepsis, Uveitis	Tetra Bio Pharma, Tetra Bio Pharma	Phase I		Planning	Onternabez
700321675	A Phase 2 Trial to Evaluate PPP003 in Patients with Moderate to Severe COVID-19 Infection	PPP-003 (intravenous sterile finished drug product)	Cannabinoid receptor CB2 agonists, Interleukin 1 beta inhibitors, Interleukin 6 inhibitors, Tumour necrosis factor alpha inhibitors	COVID 2019 infections	Tetra Bio Pharma, Tetra Bio Pharma	Phase II		Planning	Onternabez
700324990	A study analysing cannabidiol-induced changes in attention control in treatment-resistant epilepsy	Cannabidiol	5-HT1 serotonin receptor modulators, Antioxidants, Cannabinoid receptor CB1 inverse agonists, Cannabinoid receptor CB2 inverse agonists, Transient receptor potential channel modulators	Epilepsy		Phase IV		Completed	Cannabidiol
700299998	A Phase I Exploratory Study to Assess the Pharmacokinetics of Single Inhaled Dose of Cannabis (Delta-9-Tetrahydrocannabinol / Cannabidiol) Administered by Vaporization Using a 4-Day Dose Titration In Healthy Male And Female Volunteers	inhaled THC/CBD (PPP001) Drug: PPP001 (inhalation (vape))	5-HT1 serotonin receptor modulators, Antioxidants, Cannabinoid receptor agonists, Cannabinoid receptor CB1 inverse agonists, Cannabinoid receptor CB2 inverse agonists, Transient receptor potential channel modulators	Cancer pain	Tetra Bio Pharma	Phase I		Completed	Nabiximols
700324406	A spasm frequency, placebo-controlled, parallel group study of Nabiximols in patients with Spinal cord injury spasticity	Nabiximols Placebo	5-HT1 serotonin receptor modulators, Antioxidants, Cannabinoid receptor agonists, Cannabinoid receptor CB1 inverse agonists, Cannabinoid receptor CB2 inverse agonists, Transient receptor potential channel modulators	Muscle spasticity	GW Pharmaceuticals, GW Pharmaceuticals	Phase III		Planning	Nabiximols
700324403	A Phase 3 spasm frequency, placebo-controlled, parallel group study of Nabiximols in patients with Multiple Sclerosis spasticity(nabiximols responders)	Nabiximols Placebo	5-HT1 serotonin receptor modulators, Antioxidants, Cannabinoid receptor agonists, Cannabinoid receptor CB1 inverse agonists, Cannabinoid receptor CB2 inverse agonists, Transient receptor potential channel modulators	Muscle spasticity	GW Pharmaceuticals, GW Pharmaceuticals	Phase III		Planning	Nabiximols
700213422	Efficacy of Inhaled Cannabis in Diabetic Painful Peripheral Neuropathy.	Placebo Marijuana (1% tetrahydrocannabinol by weight) Marijuana (Route: inh; Patients will receive 1% tetrahydrocannabinol by weight, marijuana administered via the Volcano vaporizer 1x per study visit.) Marijuana (4% tetrahydrocannabinol by weight) Marijuana (Route: inh; Patients will receive 4% tetrahydrocannabinol by weight, marijuana administered via the Volcano vaporizer 1x per study visit.)…	5-HT1 serotonin receptor modulators, Antioxidants, Cannabinoid receptor CB1 inverse agonists, Cannabinoid receptor CB2 inverse agonists, Transient receptor potential channel modulators	Diabetic neuropathies, Neuropathic pain		Phase I/II		Completed	Cannabidiol
700324108	A Phase 1, Single-dose, Non-Randomized, Open-label, Parallel-group Study to Assess the Pharmacokinetics and Safety of Lenabasum in Subjects with Hepatic Impairment Compared with Matched Healthy Controls	Investigational Product: lenabasum (CB2 agonist) Subjects with mild, moderate and severe hepatic impairment will be enrolled, along with matched healthy control subjects. All subjects will receive a single, oral capsule of lenabasum 20 mg. A hand and mouth check will be done after dose administration. The study will compare the PK of lenabasum in adults with mild, moderate and severe hepatic impa…	Cannabinoid receptor CB2 agonists	Cystic fibrosis, Dermatomyositis, Rheumatoid arthritis, Systemic lupus erythematosus, Systemic scleroderma	Corbus Pharmaceuticals, Corbus Pharmaceuticals	Phase I		Not yet recruiting	Lenabasum
700323852	A phase I study assessing ALID-10 for Post Traumatic Stress Disorder (PTSD)	ALID-10	Cannabinoid receptor modulators	Post-traumatic stress disorders	Allied Corp, MGC Pharmaceuticals	Phase I		Planning	ALID 10
700323735	The buccal administration of a Cannabis sativa L./Cannabis indica L. extract as an adjunct to opioid analgesia for the management of intractable pain in patients diagnosed with advanced cancer: a safety, tolerability and exploratory end-point pilot study.	The aim of this project is to conduct a safety, tolerability and exploratory end-point pilot study assessing the administration of a cannabis extract containing approximately 2.5 mg of cannabidiol (CBD) and approximately 2.5 mg delta-9-tetrahydrocannabinol (THC) compounds extracted from cannabis sativa L. per dose (300 micro litres) delivered in a micellised oro-buccal spray as an adjunct to opio…	5-HT1 serotonin receptor modulators, Antioxidants, Cannabinoid receptor agonists, Cannabinoid receptor CB1 agonists, Cannabinoid receptor CB1 inverse agonists, Cannabinoid receptor CB2 agonists, Cannabinoid receptor CB2 inverse agonists, Transient receptor potential channel modulators	Cancer pain	Medlab, Medlab	Phase I	Treatment with cannabidiol/tetrahydrocannbinol buccal spray resulted in an overall improvement in pain scores, including a greater than 30% average reduction in pain severity for the patient subgroup with bone metastasis (n=8)[1].	Completed	Dronabinol, Nabiximols
700323102	A retrospective study to evaluate concomitant use of cannabinoids with immune checkpoint inhibitors in advanced stage malignancy	Cannabinoids: Dronabinol, Marijuana ICIs: Nivolumab, Pembrolizumab	Antibody-dependent cell cytotoxicity, Antibody-dependent cell cytotoxicity, Cannabinoid receptor agonists, Cannabinoid receptor CB1 agonists, Cannabinoid receptor CB2 agonists, Programmed cell death-1 receptor antagonists, Programmed cell death-1 receptor antagonists, T lymphocyte stimulants, T lymphocyte stimulants	Adenocarcinoma, Bone metastases, Brain metastases, Head and neck cancer, Lung cancer, Solid tumours, Squamous cell cancer		Phase IV		Completed	Nivolumab, Pembrolizumab
700313884	A Phase 2a Open Label, Single Arm Study to Evaluate the Safety and Efficacy of Cannabidiol Only as Maintenance Therapy and Steroid Sparing in Patients With Stable Autoimmune Hepatitis	Sintetic Cannabidiol Synthetic Cannabidiol, dissolved in pharmaceutical grade olive oil at a concentration of 5% will be administered orally twice a day Drug: Cannabidiol (Synthetic Cannabidiol, dissolved in pharmaceutical grade olive oil at a concentration of 5% will be administered orally)	5-HT1 serotonin receptor modulators, Antioxidants, Cannabinoid receptor CB1 inverse agonists, Cannabinoid receptor CB2 inverse agonists, Transient receptor potential channel modulators	Autoimmune hepatitis	STERO Biotechs, STERO Biotechs	Phase II		Discontinued	Cannabidiol
700322462	A retrospective study to evaluate influence of cannabis use during immunotherapy treatment on response rate, progression-free survival and overall survival	-nivolumab alone -nivolumab plus cannabis	Antibody-dependent cell cytotoxicity, Cannabinoid receptor agonists, Programmed cell death-1 receptor antagonists, T lymphocyte stimulants	Adenocarcinoma, Bone metastases, Brain metastases, Liver metastases, Malignant melanoma, Non-small cell lung cancer, Renal cell carcinoma, Squamous cell cancer		Phase IV		Completed	Nivolumab
700263255	A Phase 1/2, Open-Label Study to Assess the Safety and Efficacy of ZYN002 Administered as a Transdermal Gel to Children and Adolescents with Fragile X Syndrome	A Phase 1/2, Open-Label Study to Assess the Safety and Efficacy of ZYN002 Administered as a Transdermal Gel to Children and Adolescents with Fragile X Syndrome This is a Phase 1/2, open-label, multiple-center, multiple-dose study, including a Part 1 and Part 2, to assess the safety and efficacy of ZYN002 administered as a transdermal gel for the treatment of children and adolescent patients ages …	5-HT1 serotonin receptor modulators, Antioxidants, Cannabinoid receptor CB1 inverse agonists, Cannabinoid receptor CB2 inverse agonists, Transient receptor potential channel modulators	Fragile X syndrome, Mental retardation	Zynerba Pharmaceuticals, Zynerba Pharmaceuticals	Phase I/II	Results from the phase I/II FAB-C study demonstrated that cannabidiol was very well tolerated over two years with a safety profile consistent with previously known data with no serious adverse events (SAEs) reported. Of the 66 treatment-emergent adverse events (TEAEs) reported in 19 patients, all were either mild (85%) or moderate (15%), and 91% were determined to be unrelated to treatment. No tr…	Active, no longer recruiting	Cannabidiol
700322060	A Fase II, Randomized, Double-Blind, Placebo-Controlled, Multicentre Study for the Safety and Efficacy on Spasticity Symptoms of a Cannabis Sativa Extract in Motor Neuron Disease Patients	Sativex Cannabis Sativa extract Oromucosal spray, containing THC (27 mg/ml):CBD (25 mg/ml) Drug: Cannabis Sativa extract Oromucosal spray (Comparison between active drug (Cannabis Sativa extract Oromucosal spray, containing THC (27 mg/ml):CBD (25 mg/ml) vs placebo) Other Name: Sativex Placebo Placebo oromucosal spray Drug: Cannabis Sativa extract Oromucosal spray (Comparison between active drug (…	5-HT1 serotonin receptor modulators, Antioxidants, Cannabinoid receptor agonists, Cannabinoid receptor CB1 inverse agonists, Cannabinoid receptor CB2 inverse agonists, Transient receptor potential channel modulators	Motor neuron disease		Phase II/III		Completed	Nabiximols
700273979	Clinical pilot study to review the impact of perioperative administration of the synthetic cannabinoid nabilone in the context of spinal fusion surgery on the coping with surgery and the pain perception of patients with severely reduced quality of life.	INN-Proposed INN: Nabilone Investigational Medicinal Product Trade Name: Canemes 1 mg Kapseln Name of the Marketing Authorisation Holder: AOP Orphan Pharmaceuticals AG, Vienna, Austria Country which granted the Marketing Authorisation: Austria Pharmaceutical Form: Capsule IMP Routes of Administration: Oral use Active Substance CAS number: 510022 - 71- Active Substance other descriptive name: Nabi…	Cannabinoid receptor agonists	Pain	AOP Orphan Pharmaceuticals AG	Phase II		Completed	Nabilone
700321047	Proof of concept trial of PPP004	PPP-004		Epidermolysis bullosa	Tetra Bio Pharma, Tetra Bio Pharma	Phase II		Planning	PPP-004
700320709	A Pharmacokinetic study of tetrahydrocannabinol (THC)	Tetrahydrocannabinol	5-HT1 serotonin receptor modulators, Antioxidants, Cannabinoid receptor agonists, Cannabinoid receptor CB1 inverse agonists, Cannabinoid receptor CB2 inverse agonists, Transient receptor potential channel modulators	Fibromyalgia, Pain	Intec Pharma	Phase I		Planning	Nabiximols
700290655	A Phase I, single-center, single-dose, randomized, open-label, three-way crossover, pharmacokinetic study of AP-THC (tetrahydrocannabinol)	Tetrahydrocannabinol (AP-THC)	5-HT1 serotonin receptor modulators, Antioxidants, Cannabinoid receptor agonists, Cannabinoid receptor CB1 inverse agonists, Cannabinoid receptor CB2 inverse agonists, Transient receptor potential channel modulators	Fibromyalgia, Pain	Intec Pharma	Phase I		Completed	Nabiximols
700320273	A clinical study of HCC011	HCC011	Cannabinoid receptor CB1 agonists, Cannabinoid receptor CB2 agonists	Cancer, Eye disorders	Tetra Bio Pharma	Phase I		Planning	Dronabinol
700295011	Nabilone for non-motor symptoms in Parkinson's disease: An open-label study to evaluate long-term safety and efficacy	Product Name: Nabilone INN-Proposed INN: NABILONE Pharmaceutical Form: Capsule, hard IMP Routes of Administration: Oral use Active Substance CAS number: 51022-71-0 EV Substance code: SUB09104MIG Active Substance INN: NABILONE Active Substance Concentration unit: mg milligram(s) Active Substance Concentration type: equal Active Substance Concentration: 0.25 Chemical Origin Active Substance: yes	Cannabinoid receptor agonists	Parkinson's disease	AOP Orphan Pharmaceuticals AG	Phase III		Completed	Nabilone
700314734	A phase 1b safety study of intravenous CBD in patients with Neonatal Hypoxic-Ischemic Encephalopathy (NHIE)	Cannabidiol	5-HT1 serotonin receptor modulators, Antioxidants, Cannabinoid receptor CB1 inverse agonists, Cannabinoid receptor CB2 inverse agonists, Transient receptor potential channel modulators	Cerebral ischaemia	GW Pharmaceuticals	Phase I		Recruiting	Cannabidiol
700314733	A open label study of Cannabidivarin (GWP42006) in autism	Cannabidivarin (GWP42006)	Cannabinoid receptor modulators	Pervasive child development disorders	GW Pharmaceuticals	Phase I		Recruiting	Cannabidivarin
700319022	A Phase 1/2a Clinical Study to Evaluate Cannabidiol (CBD) for the Treatment of Autoimmune Hepatitis (AIH)	Cannabidiol (CBD)-Revive Therapeutics	5-HT1 serotonin receptor modulators, Antioxidants, Cannabinoid receptor CB1 inverse agonists, Cannabinoid receptor CB2 inverse agonists, Transient receptor potential channel modulators	Autoimmune hepatitis	Revive Therapeutics, Revive Therapeutics	Phase I/II		Planning	Cannabidiol
700319017	A Multi-Phase, Pharmacokinetic Clinical Study to Evaluate Cannabinoid-Based Gum With Dronabinol in Healthy Human Subjects	Cannabinoid-Based Gum With Dronabinol (Nabiximols) First Phase: Each subject received a 5 mg dose of dronabinol in a chewing gum product and was instructed to chew the gum for 40 minutes. Second Phase: Human subjects will receive single 5 mg, 10 mg and 20 mg doses of the Companys dronabinol chewing gum and a single 5 mg Marinol capsule.	5-HT1 serotonin receptor modulators, Antioxidants, Cannabinoid receptor agonists, Cannabinoid receptor CB1 agonists, Cannabinoid receptor CB1 inverse agonists, Cannabinoid receptor CB2 agonists, Cannabinoid receptor CB2 inverse agonists, Transient receptor potential channel modulators	Chemotherapy-induced nausea and vomiting	Axim Biotech, Axim Biotech	Phase I		Recruiting	Nabiximols
700314141	The comparison of a NanoCelle cannabis formulation (NanaBis) and a cannabis oil formulation derived from the same raw cannabis oil material administered in equal concentration to the oral mucosa in healthy volunteers: a pharmacokinetic, open-label, randomised exploratory study	Sampling Method: Randomisation Allocation: NanaBis™ (cannabis spray) group or cannabis oil group Intervention Model: Comparison study Masking: Open label This is an open label, randomised comparison study. This study will be performed in healthy subjects to determine the absorption and bioavailability properties of a micellised (NanoCelle™) THC:CBD formulation in the form of an oro-buccal spray (…	5-HT1 serotonin receptor modulators, 5-HT1 serotonin receptor modulators, Antioxidants, Antioxidants, Cannabinoid receptor agonists, Cannabinoid receptor agonists, Cannabinoid receptor CB1 inverse agonists, Cannabinoid receptor CB1 inverse agonists, Cannabinoid receptor CB2 inverse agonists, Cannabinoid receptor CB2 inverse agonists, Transient receptor potential channel modulators, Transient rece…	Pain	Medlab, Medlab	Phase 0		Not yet recruiting	Nabiximols, Nabiximols
700318373	A phase II clinical trial of Cannabidiol/tetrahydrocannabinol (medicinal cannabis) to treat insomnia	ZTL-101 (Cannabidiol/tetrahydrocannabinol) - sublingual placebo	5-HT1 serotonin receptor modulators, Antioxidants, Cannabinoid receptor agonists, Cannabinoid receptor CB1 inverse agonists, Cannabinoid receptor CB2 inverse agonists, Transient receptor potential channel modulators	Insomnia	Zelira Therapeutics	Phase II		Active, no longer recruiting	Nabiximols
700318185	A randomized, open‐label, three‐period, three‐way crossover trial assessing pharmacokinetics of the effect of different meal compositions, whole milk, and alcohol on cannabidiol exposure and safety in healthy subjects	Cannabidiol (CBD; Epidiolex in the USA and Epidyolex in Europe; 100‐mg/mL oral solution) single oral dose of 750 mg (7.5 mL) under three of the following five conditions randomly Treatment 1: Reference; CBD dosed fasted Treatment 2: CBD dosed 30 minutes after starting a standardized FDA high‐fat/calorie breakfast: 918 kcal consisting of two fried eggs (in 15 g butter/margarine; approx. 100 g), on…	5-HT1 serotonin receptor modulators, Antioxidants, Cannabinoid receptor CB1 inverse agonists, Cannabinoid receptor CB2 inverse agonists, Transient receptor potential channel modulators	Epilepsy		Phase I		Completed	Cannabidiol
700289744	The buccal administration of a NanoCelle Cannabidiol formulation to healthy volunteers: a pharmacokinetic, safety and tolerability exploratory pilot study	To evaluate the pharmacokinetic, safety and tolerability characteristics of a nanocelled (micellised) cannabis extract (Cannabidiol 'CBD' primarily) from the whole plant (Cannabis sativa L.) administered as an oro-buccal spray (in a particle size of 0.050.2 microns) to 16 healthy volunteers when compared to a placebo. The active treatment contains 6 mg CBD and &lt;0.3 mg other cannabinoids (inclu…	5-HT1 serotonin receptor modulators, Antioxidants, Cannabinoid receptor CB1 inverse agonists, Cannabinoid receptor CB2 inverse agonists, Transient receptor potential channel modulators	Pain	Medlab, Medlab	Phase 0		Completed	Cannabidiol
700251349	A 2-part Study to Investigate the Dose-ranging Pharmacokinetics and Tolerability, Followed by the Efficacy and Safety of Cannabidiol (GWP42003-P) in Children and Young Adults With Drug Resistant Epilepsy	Cannabidiol open label administration Drug: Cannabidiol	5-HT1 serotonin receptor modulators, Antioxidants, Cannabinoid receptor CB1 inverse agonists, Cannabinoid receptor CB2 inverse agonists, Transient receptor potential channel modulators	Epilepsy		Phase I		Completed	Cannabidiol
700280332	A Phase II, Double-blind, Randomized, Placebocontrolled, Parallel-group, Single-center Study to Evaluate the Safety, Tolerability, and Efficacy of Orally Administered PTL201 in Multiple Sclerosis (MS) Patients With Spasticity-related Symptoms	PTL201 Up to 30 mg/day (30 mg THC, 10 mg CBD), recommended to be administered after meals and if required before bed time. Patients will be instructed not to take more than 10 mg (two capsules) at a single dosing session. Drug: PTL201 (Two piece acid resistance hard capsule filled with seamless gelatin matrix green beads containing tetrahydrocannabinol (THC) and cannabidiol (CBD). Each capsule co…	5-HT1 serotonin receptor modulators, Antioxidants, Cannabinoid receptor agonists, Cannabinoid receptor CB1 inverse agonists, Cannabinoid receptor CB2 inverse agonists, Transient receptor potential channel modulators	Multiple sclerosis	PhytoTech Therapeutics, PhytoTech Therapeutics	Phase II		Not yet recruiting	Nabiximols
700283587	A Two Part, Open Label, Randomized, Four Period Cross-over Study to Compare the Bioavailability of Two Different Dronabinol Formulations in Healthy Male and Female Volunteers	Capsule (Marinol) Marinol is a product manufactured by AbbVie Capsule with various strengths of Marinol Drug: Chewing Gum (During the study healthy subjects will receive single doses of the various strengths of dronabinol) Chewing gum Chewing gum with various doses of dronabinol Drug: Chewing Gum (During the study healthy subjects will receive single doses of the various strengths of dronabinol)	Cannabinoid receptor CB1 agonists, Cannabinoid receptor CB1 agonists, Cannabinoid receptor CB2 agonists, Cannabinoid receptor CB2 agonists	Anorexia, Chemotherapy-induced nausea and vomiting	Axim Biotech, Axim Biotech	Phase I		Not yet recruiting	Dronabinol
700252560	A Multicenter, Open-label, Flexible Dose Study to Assess the Long-term Safety of Pharmaceutical Cannabidiol Oral Solution as an Adjunctive Treatment for Pediatric Subjects With a Treatment-resistant Seizure Disorder Who Complete INS011-14-029 or Part A of INS011-15-054	Adolescents Participants 12 to &lt;17 years of age. Participants who completed INS011-14-029 initiated this study on the dose with which they were being treated previously, and dose modifications were made at the Investigator's discretion if tolerability or efficacy issues were observed for a particular participant. The maximum daily dose was 40 mg/kg/day. Participants who enrolled from INS011-15…	5-HT1 serotonin receptor modulators, Antioxidants, Cannabinoid receptor CB1 inverse agonists, Cannabinoid receptor CB2 inverse agonists, Transient receptor potential channel modulators	Dravet syndrome, Lennox-Gastaut syndrome	INSYS Therapeutics, Inc, INSYS Therapeutics, Inc	Phase III	In a phase III Insys 030 extension trial in patients with treatment resistant seizures, including those with Lennox-Gastaut syndrome or Dravet syndrome, oral cannabidiol solution as an adjunctive treatment was well tolerated. Of 52 patients including nine infants, 26 children and 17 adolescents, who received cannabidiol for 48 weeks, total 47 patients (90.4%) experience ≥1 TEAEs, of whom 24 patie…	Completed	Cannabidiol
700255738	A Phase 1b Study to Assess the Safety and Anti-tumour Activity of Dexanabinol Monotherapy and Dexanabinol in Combination With Chemotherapy in Patients With Advanced Tumours	Newly diagnosed hepatocellular carcinoma Patients with hepatocellular carcinoma to receive dexanabinol in combination with standard chemotherapy. Drug: Dexanabinol (Patients will receive dexanabinol given once a week, as a slow intravenous infusion (i.v.) over a 3 hour period) Other Name: ETS2101, HU-211 Drug: Sorafenib (Patients will receive Sorafenib at a dose of 400 mg bid (oral administration…	Angiogenesis inhibitors, Angiogenesis inhibitors, Antimetabolites, Apoptosis stimulants, DNA synthesis inhibitors, Fms-like tyrosine kinase 3 inhibitors, Mitogen-activated protein kinase inhibitors, Mitogen-activated protein kinase kinase inhibitors, Mitosis inhibitors, NMDA receptor antagonists, Platelet-derived growth factor beta receptor antagonists, Platelet-derived growth factor inhibitors, …	Liver cancer, Pancreatic cancer	e-Therapeutics, e-Therapeutics	Phase I		Completed	Dexanabinol
700214129	Neurophysiologic Study on Effects of Sativex(R) on Spasticity in Progressive Multiple Sclerosis.	first placebo, second sativex 2 weeks first titration period (as per approved SmPC), a 2-week first treatment period (placebo), a 2-week washout, a cross-over followed by another 2 weeks titration period (as per SmPC), followed by a second 2-week period treatment (Sativex) Drug: Sativex® (THC:CBD 1:1 ratio oromucosal spray. A titration period is required to reach optimal dose. The number and timi…	5-HT1 serotonin receptor modulators, Antioxidants, Cannabinoid receptor agonists, Cannabinoid receptor CB1 inverse agonists, Cannabinoid receptor CB2 inverse agonists, Transient receptor potential channel modulators	Multiple sclerosis	Almirall S.A., Almirall S.A.	Phase III		Completed	Nabiximols
700228933	Comparison of the Analgesic Effects of Dronabinol and Smoked Marijuana in Daily Marijuana Smokers	Placebo + Marijuana (1.98% THC) Participants received placebo + low THC marijuana (1.98% THC) on 1 of 5 outpatient sessions in randomized order. Drug: Placebo capsules (Placebo capsules) Drug: Low THC marijuana (marijuana cigarettes (1.98% THC) provided by NIDA) Placebo + Marijuana (3.56% THC) Participants received placebo + smoked high THC marijuana (3.56 % THC) on 1 of 5 outpatient sessions in …	Cannabinoid receptor agonists, Cannabinoid receptor CB1 agonists, Cannabinoid receptor CB2 agonists	Pain		Phase II		Completed	Dronabinol, Marijuana
700210962	A Phase 1, Pharmacokinetically-Guided, Dose Escalation Study to Assess the Safety and Tolerability of Dexanabinol in Patients With Advanced Solid Tumours.	Dexanabinol 12 mg/kg Dexanabinol 12 mg/kg formulated in cremophor/ethanol, administered once weekly intravenously (i.v.) Drug: Dexanabinol (Patients will (initially) be given a slow intravenous (i.v.) infusion of Dexanabinol over 3 hours on Days 1, 8 and 15 of a three weekly (21 day) cycle.) Other Name: ETS2101, HU-211 Other: Cremophor (Drug vehicle.) Dexanabinol 15 mg/kg Dexanabinol 15 mg/kg for…	Apoptosis stimulants, NMDA receptor antagonists	Solid tumours	e-Therapeutics, e-Therapeutics	Phase I	Dexanabinol dosed up to 22 mg/kg was generally well tolerated in patients with advanced solid tumours. No serious drug-related adverse events were observed. The maximum tolerated dose has not been established and patient enrolment continues for evaluation of higher drug dosages.[1]	Completed	Dexanabinol
700252681	A Phase 1/2 Study to Assess the Pharmacokinetics and Safety of Multiple Doses of Pharmaceutical Cannabidiol Oral Solution in Pediatric Subjects With Treatment- Resistant Seizure Disorders	High Dose Cannabidiol Oral Solution [40 mg/kg/day] High Dose [40 mg/kg/day] oral solution containing pharmaceutical grade cannabidiol (nonplant-based). Starting dose of 20 mg/kg in the morning on Day 1 followed by total dose of 40 mg/kg/day (20 mg/kg in the morning and 20 mg/kg in the evening) on Days 4 to 10. Drug: Cannabidiol Oral Solution (An oral solution containing pharmaceutical grade canna…	5-HT1 serotonin receptor modulators, Antioxidants, Cannabinoid receptor CB1 inverse agonists, Cannabinoid receptor CB2 inverse agonists, Transient receptor potential channel modulators	Epilepsy	INSYS Therapeutics, Inc, INSYS Therapeutics, Inc	Phase I/II		Completed	Cannabidiol
700316946	Drug-drug interaction studies (DDIs) with coadministration of cannabidiol (CBD) and clobazam (CLB), valproate (VPA), stiripentol (STP), or midazolam (MDZ) in healthy volunteers (HVTs) and adults with epilepsy	cannabidiol oral solution (100 mg/mL) uptitrated over 10 days to 750 mg BID in healthy volunteers (20 mg/kg/day for a 75 kg subject) or 20 mg/kg/day in patients Clobazam Midazolam Stiripentol Valproate	4-aminobutyrate transaminase inhibitors, 5-HT1 serotonin receptor modulators, Antioxidants, Cannabinoid receptor CB1 inverse agonists, Cannabinoid receptor CB2 inverse agonists, Cytochrome P 450 enzyme system inhibitors, GABA A receptor agonists, GABA A receptor agonists, GABA A receptor agonists, Glutamate decarboxylase stimulants, Neurotransmitter modulators, Sodium channel modulators, Transien…	Epilepsy	GW Pharmaceuticals	Phase II		Completed	Cannabidiol
700294775	A first in human study of cannabis-based therapies for the treatment of early to moderate Parkinson's disease ("PD").	cannabis-based therapies	Cannabinoid receptor agonists	Parkinson's disease	GB Sciences, GB Sciences	Phase 0		Planning	Marijuana
700315819	A phase 2 study of modified formulation Caumz in patients with advanced hepatocellular carcinoma	modified formulation Caumz	Angiogenesis inhibitors, Cannabinoid receptor CB1 agonists, Cannabinoid receptor CB2 agonists, Fms-like tyrosine kinase 3 inhibitors, Mitogen-activated protein kinase inhibitors, Mitogen-activated protein kinase kinase inhibitors, Platelet-derived growth factor beta receptor antagonists, Proto oncogene protein b raf inhibitors, Proto oncogene protein c ret inhibitors, Proto oncogene protein c-kit…	Liver cancer	Tetra Bio Pharma	Phase II		Planning	Dronabinol
700315799	A phase I study assessing AC-001	AC-001	Cannabinoid receptor modulators	Post-traumatic stress disorders	Allied Corp	Phase I		Planning	AC 001
700306240	A Pilot Human Laboratory Study of Cannabidiol in Alcohol Use Disorder	Cannabidiol Cannabidiol 6 mL of 100 mg/mL cannabidiol oral solution per day for 8 days Drug: Cannabidiol (Cannabidiol oral solution) Other Name: Epidiolex Placebo Placebo 6 mL oral solution per day for 8 days Drug: Placebo (Placebo oral solution)	5-HT1 serotonin receptor modulators, Antioxidants, Cannabinoid receptor CB1 inverse agonists, Cannabinoid receptor CB2 inverse agonists, Transient receptor potential channel modulators	Alcoholism		Phase I/II		Withdrawn prior to enrolment	Cannabidiol
700313477	A phase II double blind, randomized, placebo-controlled clinical study to verify the safety and efficacy of the SCN-002 for early to mid stage Non-alcoholic steatohepatitis patients.	SCN-002	Cannabinoid receptor modulators	Non-alcoholic steatohepatitis	SciCann Therapeutics, SciCann Therapeutics	Phase II		Planning	SCN 002
700256944	Investigation of the potential beneficial effects of cannabidiol in the management of oral-lingual-buccal dyskinesias using animal studies and a clinical trial	1. Group 1 has high cannabidiol extract Nabidiolex® (CBD) (300mg) administered twice a day for six weeks as an adjunctive treatment alongside their usual antipsychotic medication. CBD will be administered orally in capsules. 2. Group 2 has vitamin E (400IU) administered daily for six weeks as an adjunctive treatment alongside their usual antipsychotic medication	5-HT1 serotonin receptor modulators, Antioxidants, Cannabinoid receptor agonists, Cannabinoid receptor CB1 inverse agonists, Cannabinoid receptor CB2 inverse agonists, Transient receptor potential channel modulators	Drug-induced dyskinesia		Phase II		Completed	Nabiximols
700311369	A bioequivalence study assessing dronabinol and an FDA-approved synthetic capsule	Chewing gum with dronabinol Company plans to formulate its gum with various amounts of dronabinol, including 2.5 mg, 5 mg and 10 mg of dronabinol, for the study. FDA-approved synthetic capsule	5-HT1 serotonin receptor modulators, Antioxidants, Cannabinoid receptor agonists, Cannabinoid receptor CB1 inverse agonists, Cannabinoid receptor CB2 inverse agonists, Transient receptor potential channel modulators	Anorexia, Atopic dermatitis, Attention-deficit hyperactivity disorder, Autistic disorder, Conjunctivitis, Nausea and vomiting, Post-traumatic stress disorders, Restless legs syndrome	Axim Biotech	Phase I		Planning	Nabiximols
700016340	Nabilone versus amitriptyline in improving quality of sleep in patients with fibromyalgia	Nabilone Nabilone (Dosage: 0.5-1 mg/day; Route: PO; Formulation: capsule; Frequency: od; Duration: 2 weeks; Patients started on a dosage of 0.5 mg/day for the first week. The dosage was increased to 1 mg/day for the second week, upon the treating physician's discretion.) Amitriptyline Amitriptyline (Dosage: 10-20 mg/day; Route: PO; Formulation: capsule; Frequency: od; Duration: 2 weeks; Patients …	Cannabinoid receptor agonists, Voltage-gated sodium channel modulators	Insomnia	Valeant Canada	Phase III	Amitriptyline appeared to be better tolerated than nabilone for the treatment of insomnia in patients with fibromyalgia. Mild-to-moderate adverse events were more frequent in nabilone recipients than in amitriptyline recipients (n=102 vs 53) and included dizziness, nausea and dry mouth.[1] Nabilone was associated with a higher incidence of adverse events, compared with amitriptyline, when adminis…	Completed	Nabilone
700276664	Effects of Cannabidiol on Responses to Emotional Stimuli	Cannabidiol (300 mg, 600 mg, 900 mg) cannabidiol administered once prior to subjective drug effects questionnaires and behavioral tasks. Drug: Cannabidiol Placebo Oral placebo administered once prior to subjective drug effects questionnaires and behavioral tasks. Drug: Placebo	5-HT1 serotonin receptor modulators, Antioxidants, Cannabinoid receptor CB1 inverse agonists, Cannabinoid receptor CB2 inverse agonists, Transient receptor potential channel modulators	Substance-related disorders	INSYS Pharma	Phase III		Completed	Cannabidiol
700299236	A Phase II efficacy study cannabinoid-based ointment for the treatment of Psoriasis: Psoriasis Study	Cannabinoid-based ointment Placebo	5-HT1 serotonin receptor modulators, Antioxidants, Cannabinoid receptor agonists, Cannabinoid receptor CB1 inverse agonists, Cannabinoid receptor CB2 inverse agonists, Transient receptor potential channel modulators	Psoriasis	One World Cannabis, One World Cannabis	Phase II		Planning	Nabiximols
700285867	The Role of SAtivex Associated With Robotic-Rehabilitation in Improving the Motor Performances of Multiple Sclerosis Patients (SARR)	A: Sativex+Lokomat Training Patients Sativex responders will perform a neurorobotic-assisted gait training (RAGT, each session will last at least 45', 3 times per week, for a total amount of 20 treatment's sessions). Device: Lokomat training (The neurorobotic treatment will be performed by using the Lokomat (Lokomat, Hocoma, Volketswil, Switzerland) device. The work load will be progressively adj…	5-HT1 serotonin receptor modulators, Antioxidants, Cannabinoid receptor agonists, Cannabinoid receptor CB1 inverse agonists, Cannabinoid receptor CB2 inverse agonists, Transient receptor potential channel modulators	Multiple sclerosis		Phase II		Completed	Nabiximols
700257980	A Phase 1, Single-Center, Five-Period, Single and Multiple Dose, Double-Blind, Placebo-Controlled First-in-Man Study to Assess the Safety and Pharmacokinetics of ZYN001 Administered as a Transdermal Patch to Healthy Adults	ZYN001 transdermal patch contains 36mg of delta-9 tetrahydrocannabinol (THC). The patch will be applied to the right or left upper arm. Phase 1: In Periods 1 to 3 qualified participants will be randomized to receive a ZYN001 patch or a placebo patch: Period 1 – patch worn for 24 hours Period 2 – patch worn for 3.5 days Period 3 – patch worn for 7 days Phase 2 of the study- two groups will receive…	Cannabinoid receptor CB1 agonists, Cannabinoid receptor CB2 agonists	Fibromyalgia, Neuropathic pain	Zynerba Pharmaceuticals, Zynerba Pharmaceuticals	Phase I	Top-line results of the first-in-man, randomised, double-blind, placebo-controlled, five-period, single and multiple dose phase I study in healthy volunteers showed that ZYN 001 was very well tolerated with minimal skin erythema. In subjects receiving ZYN 001, no serious adverse events or discontinuations were observed[1].	Completed	ZYN 001
700261842	Double blind, randomised, placebo controlled trial of Sativex for the management of cannabis withdrawal	Investigational drug: Sativex (1 spray: 2.7 mg THC and 2.5 mg CBD) in an alcohol and peppermint oil liquid administered as an oromucosal spray onto the inside of the mouth (but not intended to be swallowed and digested through the stomach - so some time (1 minute) should be taken after each single spray is administered to ensure absorption, before the next spray is administered). The patient cann…	5-HT1 serotonin receptor modulators, Antioxidants, Cannabinoid receptor agonists, Cannabinoid receptor CB1 inverse agonists, Cannabinoid receptor CB2 inverse agonists, Transient receptor potential channel modulators	Substance withdrawal syndrome	GW Pharmaceuticals	Phase II		Completed	Nabiximols
700284448	An Open-Label Study to Evaluate the Safety and Tolerability of BTX1503 Solution in Healthy Volunteers	BTX1503 5% Solution, applied topically to the face using a supplied swab. Participants will receive a 1mL dose either once (QD) or twice daily (BD) on Day 1. Following a washout period, participants will receive a further 14 days of treatment starting on Day 8. Doses will be escalated for each subsequent cohort enrolled with the following doses: Cohort 1: 1 mL of BTX1503 5% Solution QD Cohort 2: …	5-HT1 serotonin receptor modulators, Antioxidants, Cannabinoid receptor CB1 inverse agonists, Cannabinoid receptor CB2 inverse agonists, Transient receptor potential channel modulators	Acne	Botanix Pharmaceuticals, Botanix Pharmaceuticals	Phase I		Completed	Cannabidiol
700292809	A Phase 1, Randomized, Placebo-Controlled, Double-Blind, Multiple-Dose, Parallel-Group, Relative Bioavailability Study to Evaluate the Pharmacokinetics of ZYN002 (CBD) Following Application to the Skin of the Upper Arms/Shoulders Compared to Upper Arms/Shoulders and Upper Thighs	A total of 40 eligible subjects will be enrolled with 10 unique subjects per Cohort. Within each Cohort, subjects will be randomised in a 4:1 ratio to receive either ZYN002 gel (n=8) or placebo gel (n=2). Subjects will be randomised to one of four Cohorts as indicated below: Cohort A 9.28 g of 4.2% ZYN002 or placebo applied twice daily (AM and PM) to upper arms/shoulders (Total active daily dose …	5-HT1 serotonin receptor modulators, Antioxidants, Cannabinoid receptor CB1 inverse agonists, Cannabinoid receptor CB2 inverse agonists, Transient receptor potential channel modulators	Epilepsy, Fragile X syndrome, Osteoarthritis, Rheumatoid arthritis	Zynerba Pharmaceuticals, Zynerba Pharmaceuticals	Phase I		Completed	Cannabidiol
700263252	A Phase 2A, Randomized, Double-Blind, Placebo-Controlled, Multiple Center, Multiple-Dose Study to Assess the Safety and Efficacy of ZYN002 Administered as a Transdermal Gel to Patients with Partial Onset Seizures (STAR 1)	Participants will undergo an 8-week baseline period to document their seizures and the medications they are taking to treat their epilepsy. Following the baseline period, participants will receive one of three treatments as indicated below: - Treatment A: ZYN002 CBD 195 mg every 12 hours, or - Treatment B: ZYN002 CBD 97.5 mg every 12 hours, or - Treatment C: placebo every 12 hours for 12 weeks. P…	5-HT1 serotonin receptor modulators, Antioxidants, Cannabinoid receptor CB1 inverse agonists, Cannabinoid receptor CB2 inverse agonists, Transient receptor potential channel modulators	Epilepsy	Zynerba Pharmaceuticals, Zynerba Pharmaceuticals	Phase II	Cannabidiol was safe and well tolerated in the phase II STAR1 trial and the STAR 2 extension trial, in patients with epilepsy and focal seizures. There were no clinically significant changes in ECGs or laboratory results in patients receiving cannabidiol. Of the 188 patients in the STAR 1 trial, 50% of the patients on cannabidiol (n = 63) had at least one treatment emergent adverse event, compare…	Completed	Cannabidiol
700273109	A Phase 1, Randomized, Double-Blind, Placebo-Controlled, Parallel-Group, Single-Center, Multiple-Dose Study to Assess the Safety and Pharmacokinetics of ZYN002 Administered as a Transdermal Gel to Healthy Subjects	A total of 42 eligible subjects will be randomized in 1:1:1:1:1:1:1 ratio to one of the seven treatment cohorts. Then within a cohort, a subject will be further randomized in 2:1 ratio to receive either ZYN002 or placebo. Therefore, six eligible unique subjects will be randomized to a treatment cohort. Within a treatment cohort, four subjects will be randomized to receive ZYN002 and two subjects …	5-HT1 serotonin receptor modulators, Antioxidants, Cannabinoid receptor CB1 inverse agonists, Cannabinoid receptor CB2 inverse agonists, Transient receptor potential channel modulators	Epilepsy	Zynerba Pharmaceuticals, Zynerba Pharmaceuticals	Phase I		Completed	Cannabidiol
700257981	A Phase 1, Five-Period, Randomized, Placebo-Controlled, Double- Blinded, Single Center, Single, Ascending-Dose Study to Assess the Safety and Pharmacokinetics of ZYN002 Administered as a Transdermal Gel to Healthy Subjects and Patients with Epilepsy	During the first part of the study with 32 healthy volunteers, participants will be randomised to one of five treatment groups as indicated below. - Treatment A: 5 g of 1% ZYN002 - Treatment B: 10 g of 1% ZYN002 - Treatment C: 5 g of 2.5% ZYN002 - Treatment D: 10 g of 2.5% ZYN002 - Treatment E: 5 g or 10g of placebo During the second part of the study with 12 patients diagnosed with epilepsy, wil…	5-HT1 serotonin receptor modulators, Antioxidants, Cannabinoid receptor CB1 inverse agonists, Cannabinoid receptor CB2 inverse agonists, Transient receptor potential channel modulators	Epilepsy	Zynerba Pharmaceuticals, Zynerba Pharmaceuticals	Phase I	A single rising dose of cannabidiol gel was safe and well tolerated at all four dose levels in 32 healthy volunteers levels, ranging from 50mg (n = 6), 100mg (n = 6), 125mg (n = 6) to 250mg (n = 6), and 12 patients with epilepsy in comparison to placebo (n = 8). No serious adverse events, no drug-related changes in ECG or clinical laboratory values and no discontinuations due to adverse events we…	Discontinued	Cannabidiol
700308752	A Phase II Clinical Study to Evaluate the Safety and Efficacy of PPP003 Ophthalmic Solution for the Treatment of Painful Dry Eye	PPP003 Ophthalmic Solution	Cannabinoid receptor CB2 agonists, Interleukin 1 beta inhibitors, Interleukin 6 inhibitors, Tumour necrosis factor alpha inhibitors	Dry eyes, Ocular pain	Panag Pharma, Tetra Bio Pharma, Tetra Bio Pharma	Phase II		Planning	Onternabez
700263439	The Safety , Tolerability and Efficacy of Dronabinol, a Synthetic Endocannabinoid Receptor Agonist, for the Treatment of Nausea and Vomiting in Patients With Familial Dysautonomia	Dranabinol Capsules The initial dose will be 2.5 mg BID (5 mg/day), and the maximum dose will be 10 mg TID (30 mg/day). Drug: Dronabinol Other Name: Marinol Placebo Capsules placebo Other: Placebo (placebo)	Cannabinoid receptor CB1 agonists, Cannabinoid receptor CB2 agonists	Nausea and vomiting		Phase II		Withdrawn prior to enrolment	Dronabinol
700298109	Vehicle and Comparator-Controlled, Evaluator-blinded Trialto Evaluate the Safety and Anti-Psoriatic Efficacy of TopicalFormulations of BTX 1308 in Subjects with Psoriasis Vulgarisin a Psoriasis Plaque Test	Each subject will have four (4) treatments applied simultaneously by study personnel. Topical occlusive applications of approximately 150 µL per test field (1.1 cm2) will be done once daily during a 19-day study period, except on Days 7, 14, and 19, for a total of 16 treatments Two formulations of BTX 1308 with the active ingredient cannabidiol (CBD) will be applied: BTX 1308-1 5% BTX 1308-3 20% …	5-HT1 serotonin receptor modulators, Antioxidants, Cannabinoid receptor CB1 inverse agonists, Cannabinoid receptor CB2 inverse agonists, Glucocorticoid receptor agonists, Transient receptor potential channel modulators	Plaque psoriasis	Botanix Pharmaceuticals, Botanix Pharmaceuticals	Phase I		Completed	Cannabidiol
700294227	The Effects of Δ⁹-Tetrahydrocannabinol on the Retrieval of Emotional Memories	THC Participants came in for the first session that involved encoding emotional pictures and lists of semantically related words (Deese-Roediger-McDermott or DRM task; a false memory task). Forty-eight hours later, participants received a placebo capsule (dextrose) and waited 2 hours Participants were monitored for the next 2 hours including physiological and subjective measures every 30 minutes.…	Cannabinoid receptor CB1 agonists, Cannabinoid receptor CB2 agonists	Anorexia nervosa, Nausea and vomiting		Phase 0		Completed	Dronabinol
700241655	Modulation of stress analgesia with tetrahydrocannabinol or cannabidiol	Tetrahydrocannabinol Tetrahydrocannabinol (Dosage: 10 mg; Route: PO; Formulation: capsule; Frequency: single dose; Duration: single dose) Cannabidiol Cannabidiol (Dosage: 600 mg; Route: PO; Formulation: capsule; Frequency: single dose; Duration: single dose) Placebo	5-HT1 serotonin receptor modulators, Antioxidants, Cannabinoid receptor CB1 inverse agonists, Cannabinoid receptor CB2 inverse agonists, Transient receptor potential channel modulators	Pain		Clinical Phase Unknown		Completed	Cannabidiol, Tetrahydrocannabinol
700205934	Placebo controlled fMRT assessment of the effects of the cannabinoid receptor agonist dronabinol (THC) on pain associated brain activation	Intervention 1: Study participants receive a single oral dose of 20mg tetrahydrocannabinol. Prior to administration of the study medication and 2 hours after administration a one hour-lasting MRI measurement for identification of brain areas activated by the pain and odor stimuli is conducted. Intervention 2: Study participants receive a single oral dose of placebo. Prior to administration of the…	Cannabinoid receptor CB1 agonists, Cannabinoid receptor CB2 agonists	Acute pain		Phase I		Completed	Dronabinol
700246105	Use of the Cannabinoid Nabilone for the Promotion of Sleep in Chronic, Non-Malignant Pain Patients: A Placebo-Controlled, Randomized, Crossover Insomnia Pilot Study	Nabilone	Cannabinoid receptor agonists	Insomnia, Pain	Bausch Health Companies	Phase II		Recruiting	Nabilone
700014444	A Phase IV Trial of Cesamet Given With Standard Antiemetic Therapy for Chemotherapy-induced Nausea and Vomiting	Drug: Cesamet (2 mg BID on Days 2-5.)	Cannabinoid receptor agonists	Chemotherapy-induced nausea and vomiting	Bausch Health Companies	Phase IV		Discontinued	Nabilone
700025438	A Comparative, Single Center, Randomized, Double-blinded, Parallel, Placebo-controlled Study to Evaluate the Efficacy of Nabilone (Cesamet) as Adjunctive Therapy to Gabapentin (Neurontin) in the Management of Neuropathic Pain (NPP) Symptoms in Subjects With Multiple Sclerosis (MS).	Nabilone + gabapentin Nabilone (Dosage: 0.5-2 mg/day; Route: PO; Frequency: bid; Duration: 9 weeks; Nabilone was uptitrated by weekly increments of 0.5mg for the first four weeks and was then administered as a dose of 1mg twice daily for the last five weeks.) Gabapentin (Dosage: &#62;1800 mg/day) Gabapentin + Placebo Gabapentin (Dosage: &#62;1800 mg/day)	CACNA2D1 protein modulators, Cannabinoid receptor agonists, GABA receptor agonists	Neuropathic pain	Bausch Health Companies, Valeant Pharmaceuticals International	Phase IV	In this interim analysis, adjunctive nabilone was associated with a significantly greater decrease from baseline in the daily pain rating score, assessed on a visual analogue scale, than placebo (p&lt;0.01; primary endpoint) in patients with multiple sclerosis-induced neuropathic pain despite a daily gabapentin dose of higher than 1800mg.[1]	Completed	Nabilone
700284807	An open label trial of cannabidivarin in patients with Rett syndrome	Cannabidivarin	Cannabinoid receptor modulators	Rett syndrome, Seizures	GW Pharmaceuticals	Phase II		Recruiting	Cannabidivarin
700006265	fMRI and neurophysiological study protocol on cannabinoids in multiple sclerosis	Drug: Sativex	5-HT1 serotonin receptor modulators, Antioxidants, Cannabinoid receptor agonists, Cannabinoid receptor CB1 inverse agonists, Cannabinoid receptor CB2 inverse agonists, Transient receptor potential channel modulators	Multiple sclerosis		Phase II		Recruiting	Nabiximols
700306719	A phase II/II clinical trial of PP-101 as a concomitant medication to be administered with pregabalin (Pfizer's Lyrica®) for the treatment of fibromyalgia	Palmitoylethanolamide + Pregabalin	CACNA2D1 protein modulators, Cannabinoid receptor agonists, G-protein-coupled receptor 55 modulators, Peroxisome proliferator-activated receptor alpha agonists	Fibromyalgia	FSD Pharma	Phase II/III		Planning	Palmitoylethanolamide, Pregabalin
700306478	First open label single dose study of Dronabinol (MedChew) for treatment of chemotherapy-induced nausea and vomiting in cancer and AIDS patients	Dronabinol	Cannabinoid receptor CB1 agonists, Cannabinoid receptor CB2 agonists	Chemotherapy-induced nausea and vomiting	Axim Biotech	Phase I		Planning	Dronabinol
700306482	A double-blind, randomized, multiple dose study of Dronabinol (MedChew) for treatment of chemotherapy-induced nausea and vomiting in cancer and AIDS patients	Dronabinol	Cannabinoid receptor CB1 agonists, Cannabinoid receptor CB2 agonists	Chemotherapy-induced nausea and vomiting	Axim Biotech	Phase I		Planning	Dronabinol
700306483	An open-label, randomized, three-period crossover pharmacokinetic study of CanChew for treating symptoms associated with drug-related psychosis	Nabiximols	5-HT1 serotonin receptor modulators, Antioxidants, Cannabinoid receptor agonists, Cannabinoid receptor CB1 inverse agonists, Cannabinoid receptor CB2 inverse agonists, Transient receptor potential channel modulators	Psychotic disorders	Axim Biotech	Phase I		Planning	Nabiximols
700306480	Second open label single dose study of Dronabinol (MedChew) for treatment of chemotherapy-induced nausea and vomiting in cancer and AIDS patients	Dronabinol	Cannabinoid receptor CB1 agonists, Cannabinoid receptor CB2 agonists	Chemotherapy-induced nausea and vomiting	Axim Biotech	Phase I		Planning	Dronabinol
700261165	Cannabidiol for the Treatment of Pediatric Epilepsy (Expanded Access/Compassionate Use Protocol)	Cannabidiol Drug: cannabidiol (CBD) (Treatment will begin with 2 mg/kg/day given in two divided doses. The dose will be increased by 3 mg/kg/day after seven days and then by 5 mg/kg/day every seven days up to a maximum dose of 25 mg/kg/day given.) Other Name: Epidiolex	5-HT1 serotonin receptor modulators, Antioxidants, Cannabinoid receptor CB1 inverse agonists, Cannabinoid receptor CB2 inverse agonists, Transient receptor potential channel modulators	Epilepsy	Greenwich Biosciences, GW Pharmaceuticals	Clinical Phase Unknown		Active, no longer recruiting	Cannabidiol
700306044	Open label, phase I multicentre parallel group trial of Cannabidiol in subjects with mild to severe hepatic impaiment	Cannabidiol (200 mg)	5-HT1 serotonin receptor modulators, Antioxidants, Cannabinoid receptor CB1 inverse agonists, Cannabinoid receptor CB2 inverse agonists, Transient receptor potential channel modulators	Cerebral ischaemia, Dravet syndrome, Duchenne muscular dystrophy, Epilepsy, Infantile spasms, Lennox-Gastaut syndrome, Opioid-related disorders, Ovarian cancer, Parkinson's disease, Schizophrenia, Tuberous sclerosis		Phase I		Completed	Cannabidiol
700267925	A medium and long-term efficacy study of nabiximols in real life Italian setting for the treatment of spasticity in patients with multiple sclerosis	Nabiximols	5-HT1 serotonin receptor modulators, Antioxidants, Cannabinoid receptor agonists, Cannabinoid receptor CB1 inverse agonists, Cannabinoid receptor CB2 inverse agonists, Transient receptor potential channel modulators	Muscle spasticity		Phase IV		Completed	Nabiximols
700268966	A Phase I, Double Blind, Randomized, Placebo Controlled, Maximal Dose Study to Determine the Safety, Tolerability of Topical Cream Containing MGC (Medical Grade Cannabis) in Healthy Volunteers	OWC MGC cream Cannabis based topical cream 3% CBD and 3% THC. The cream was designed to treat Psoriasis . The cream will be applied twice daily. Drug: OWC MGC cream (Topical cream containing 3% CBD and 3% THC for Psoriasis treatment) Other Name: OWC psoriasis cream OWC Control Cream Carrier cream. CBD and THC were taken out from the formulation. The cream will be applied twice daily. Drug: OWC Co…	5-HT1 serotonin receptor modulators, Antioxidants, Cannabinoid receptor agonists, Cannabinoid receptor CB1 inverse agonists, Cannabinoid receptor CB2 inverse agonists, Transient receptor potential channel modulators	Psoriasis	One World Cannabis, One World Cannabis	Phase I	Treatment with cannabis topical cream was safe and generally well tolerated in healthy volunteers (n=26), in a phase I trial. No severe adverse events were observed. Minor irritation was observed in one volunteer[1].	Completed	Nabiximols
700295364	A study of cannabidiol as treatment for severe symptoms of autism in Pediatric patients	Cannabidiol	5-HT1 serotonin receptor modulators, Antioxidants, Cannabinoid receptor CB1 inverse agonists, Cannabinoid receptor CB2 inverse agonists, Transient receptor potential channel modulators	Autistic disorder	INSYS Therapeutics, Inc	Phase II		Planning	Cannabidiol
700304660	First-in-human phase I trial of INM-750 (INM-755) in healthy volunteers	Both parts of the study will be conducted with two different drug concentrations. INM-750 (First cohort) Healthy volunteers with normal, intact skin will have cream applied once daily for 14 days INM-750 (Second cohort) Healthy volunteers will have cream applied to small wounds once daily for seven days.	Apoptosis inhibitors, Cannabinoid receptor agonists	Epidermolysis bullosa	InMed Pharmaceuticals, InMed Pharmaceuticals	Phase I		Planning	Cannabinol
700285813	A Phase III Trial of PPP001 (Smokeable Marijuana) in Advanced Cancer Patients	PPP-001	5-HT1 serotonin receptor modulators, Antioxidants, Cannabinoid receptor agonists, Cannabinoid receptor CB1 inverse agonists, Cannabinoid receptor CB2 inverse agonists, Transient receptor potential channel modulators	Cancer pain	PhytoPain Pharma, Tetra Bio Pharma, Tetra Bio Pharma	Phase III		Suspended	Nabiximols
700284806	Investigator-initiated Expanded access program for cannabidivarin in drug resistant epilepsy and autism	Cannabidivarin	Cannabinoid receptor modulators	Autistic disorder, Epilepsy	Greenwich Biosciences, GW Pharmaceuticals	Clinical Phase Unknown		Recruiting	Cannabidivarin
700304087	A phase 1 trial assessing the effect of cannabidiol administration on the pharmacokinetics of the sensitive CYP3A4 probe substrate midazolam	Cannabidiol oral solution (CBD) + Midazolam oral Subjects received a single oral dose of placebo (matched to CBD) together with a single oral dose of 2.5 mg midazolam on Day -1. Subjects self-administered escalating doses of CBD with food from Days 1 (250 mg once daily) to 11 (750 mg twice daily [b.i.d.]), followed by 14 days of 750 mg CBD b.i.d. (Days 12–25). On Day 25, Subjects received a singl…	5-HT1 serotonin receptor modulators, Antioxidants, Cannabinoid receptor CB1 inverse agonists, Cannabinoid receptor CB2 inverse agonists, GABA A receptor agonists, Transient receptor potential channel modulators	Cerebral ischaemia, Dravet syndrome, Duchenne muscular dystrophy, Epilepsy, Infantile spasms, Lennox-Gastaut syndrome, Opioid-related disorders, Ovarian cancer, Parkinson's disease, Schizophrenia, Tuberous sclerosis		Phase I		Completed	Cannabidiol
700301635	Safety, tolerability and pharmacokinetics of Cannabidiol oral solution in healthy adult volunteers, A Phase I, randomized, Double-Blind, Placebo-Controlled trial	Cannabidiol oral solution single ascending dose (1500, 3000, 4500 or 6000 mg CBD [n = 6 per group]/placebo [n = 8; 2 per CBD dose group]), multiple dose (750 or 1500 mg CBD [n = 9 per group]/placebo [n = 6; 3 per CBD dose group] twice daily), food effect (1500 mg CBD single dose [n = 12])	5-HT1 serotonin receptor modulators, Antioxidants, Cannabinoid receptor CB1 inverse agonists, Cannabinoid receptor CB2 inverse agonists, Transient receptor potential channel modulators	Cerebral ischaemia, Dravet syndrome, Duchenne muscular dystrophy, Epilepsy, Infantile spasms, Lennox-Gastaut syndrome, Opioid-related disorders, Ovarian cancer, Parkinson's disease, Schizophrenia, Tuberous sclerosis	Greenwich Biosciences	Phase I		Completed	Cannabidiol
[truncated: 125 more rows]
